# Supplementary material for: Systematic revision and biogeography of the endemic Lucanus kanoi species complex (Coleoptera, Lucanidae) from Taiwan, with the description of a new subspecies
Source: Zookeys. 2026 Jan 22;1267:77–117. doi: 10.3897/zookeys.1267.160494 (PMC12856485; doi:10.3897/zookeys.1267.160494)
Supplement: XML Treatment for Lucanus kanoi kanoi [file zookeys.1267.160494-treatment1.xml]

<!DOCTYPE tp:taxon-treatment
  PUBLIC "-//TaxonX//DTD Taxonomic Treatment Publishing DTD v0 20100105//EN" "tax-treatment-NSO.dtd">
<tp:taxon-treatment xmlns:tp="http://www.plazi.org/taxpub"><tp:treatment-meta><kwd-group><label>Taxon classification</label><kwd>
                <named-content content-type="kingdom">Animalia</named-content>
              </kwd><kwd>
                <named-content content-type="order">Coleoptera</named-content>
              </kwd><kwd>
                <named-content content-type="family">Lucanidae</named-content>
              </kwd></kwd-group><mixed-citation publication-type="journal"><person-group><name><surname>Wu</surname><given-names>Shu-Ping</given-names></name><name><surname>Tsai</surname><given-names>Yu-Fang</given-names></name><name><surname>Chien</surname><given-names>Ting-Yang</given-names></name><name><surname>Chung</surname><given-names>Yi-Ting</given-names></name><name><surname>Lai</surname><given-names>Ching-Jung</given-names></name><name><surname>Hou</surname><given-names>Tsung-Hsien</given-names></name><name><surname>Hwang</surname><given-names>Chung-Chi</given-names></name></person-group><article-title>Systematic revision and biogeography of the endemic <italic><tp:taxon-name><tp:taxon-name-part taxon-name-part-type="genus" reg="Lucanus">Lucanus</tp:taxon-name-part> <tp:taxon-name-part taxon-name-part-type="species" reg="kanoi">kanoi</tp:taxon-name-part></tp:taxon-name></italic> species complex (<tp:taxon-name><tp:taxon-name-part taxon-name-part-type="order" reg="Coleoptera">Coleoptera</tp:taxon-name-part></tp:taxon-name>, <tp:taxon-name><tp:taxon-name-part taxon-name-part-type="family" reg="Lucanidae">Lucanidae</tp:taxon-name-part></tp:taxon-name>) from Taiwan, with the description of a new subspecies</article-title><source>Zookeys</source><day>22</day><month>01</month><year>2026</year><volume>1267</volume><fpage>77</fpage><lpage>117</lpage><pub-id pub-id-type="doi">10.3897/zookeys.1267.160494</pub-id></mixed-citation></tp:treatment-meta><tp:nomenclature><tp:taxon-name><object-id xmlns:xlink="http://www.w3.org/1999/xlink" content-type="arpha" xlink:type="simple">4877CE29-7123-599A-A6AC-F92A0D04175B</object-id><tp:taxon-name-part taxon-name-part-type="genus" reg="Lucanus">Lucanus</tp:taxon-name-part> <tp:taxon-name-part taxon-name-part-type="species" reg="kanoi">kanoi</tp:taxon-name-part> <tp:taxon-name-part taxon-name-part-type="subspecies" reg="kanoi">kanoi</tp:taxon-name-part></tp:taxon-name><tp:taxon-authority>Kurosawa, 1966</tp:taxon-authority><xref ref-type="fig" rid="F1">Figs 1</xref><xref ref-type="fig" rid="F6">, 6</xref><tp:nomenclature-citation-list><tp:nomenclature-citation><tp:taxon-name><tp:taxon-name-part taxon-name-part-type="genus" reg="Lucanus">Lucanus</tp:taxon-name-part> <tp:taxon-name-part taxon-name-part-type="species" reg="kanoi">kanoi</tp:taxon-name-part></tp:taxon-name><comment> Kurosawa, 1966: 339–344, pl. 1, figs 1–3. <xref ref-type="bibr" rid="B42">Wang 1990</xref>: 22–24; <xref ref-type="bibr" rid="B5">Chang 1993</xref>: 50, pl. 22, I3–1–I3–6, I3–8– 3–9; <xref ref-type="bibr" rid="B43">Wang 1994</xref>: 32–35; <xref ref-type="bibr" rid="B6">Chang 2006</xref>: 46–47; <xref ref-type="bibr" rid="B27">Mizunuma and Nagai 1994</xref>: 214, pl. 12, figs 100–1–5; <xref ref-type="bibr" rid="B15">Fujita 2010</xref>: 93, pl. 35, figs 234–1–7; <xref ref-type="bibr" rid="B16">Huang 2016</xref>: 112–115; <xref ref-type="bibr" rid="B7">Chang 2024</xref>: 44–45.</comment></tp:nomenclature-citation><tp:nomenclature-citation><tp:taxon-name><tp:taxon-name-part taxon-name-part-type="genus" reg="Lucanus">Lucanus</tp:taxon-name-part> <tp:taxon-name-part taxon-name-part-type="species" reg="kanoi">kanoi</tp:taxon-name-part> <tp:taxon-name-part taxon-name-part-type="subspecies" reg="kanoi">kanoi</tp:taxon-name-part></tp:taxon-name><comment> Kurosawa, 1966: 339–344, pl. 1, figs 1–3. <xref ref-type="bibr" rid="B17">Huang and Chen 2010</xref>: 125–127, pl. 3, figs 11–16, pl. 4, fig. 60, pl. 15, figs 1, 2, pl. 29, fig. 1, pl. 40, figs 2, 3, pl. 51, fig. 17, pl. 55, fig. 8.</comment></tp:nomenclature-citation></tp:nomenclature-citation-list></tp:nomenclature><tp:treatment-sec sec-type="Type material examined"><title>Type material examined.</title><p><bold><italic>Holotype</italic></bold>. 1 male specimen, 52.22 mm, collected from Sungkang (today Songgang, Fig. <xref ref-type="fig" rid="F2">2</xref>, Table <xref ref-type="table" rid="T1">1</xref>) by T. Shirôzu on Jun. 9, 1965. Deposited in <named-content xmlns:xlink="http://www.w3.org/1999/xlink" content-type="dwc:institutional_code" xlink:title="National Museum of Nature and Science, Tokyo" xlink:href="http://grbio.org/institution/national-science-museum" xlink:type="simple">NMNS</named-content>, Tokyo (JP) (Fig. <xref ref-type="fig" rid="F1">1</xref>). 1 female <bold><italic>allotype</italic></bold> specimen; 6 males and 1 female <bold><italic>paratype</italic></bold> specimens, all type specimens were collected from the type locality (<xref ref-type="bibr" rid="B24">Kurosawa 1966</xref>).</p><fig id="F6" position="float" orientation="portrait"><object-id xmlns:xlink="http://www.w3.org/1999/xlink" content-type="doi" xlink:type="simple">10.3897/zookeys.1267.160494.figure6</object-id><object-id xmlns:xlink="http://www.w3.org/1999/xlink" content-type="arpha" xlink:type="simple">3B1D830B-BEFD-53AF-ADEE-24154271EAC7</object-id><label>Figure 6.</label><caption><p><italic><tp:taxon-name><tp:taxon-name-part taxon-name-part-type="genus" reg="Lucanus">Lucanus</tp:taxon-name-part> <tp:taxon-name-part taxon-name-part-type="species" reg="kanoi">k.</tp:taxon-name-part> <tp:taxon-name-part taxon-name-part-type="subspecies" reg="kanoi">kanoi</tp:taxon-name-part></tp:taxon-name></italic>, variation in gender, size, mandible, and color. <bold>A, B, E, F</bold>. Maximum form of male; <bold>C, D</bold>. Female; <bold>G–J</bold>. Medium form; <bold>K, L</bold>. Minimum form; <bold>M–P</bold>. With the femur orange plaque. Scale bar: 1 cm.</p></caption><graphic xmlns:xlink="http://www.w3.org/1999/xlink" xlink:href="zookeys-1267-077_article-160494__-g006.jpg" id="oo_1517881.jpg" position="float" orientation="portrait" xlink:type="simple"><uri content-type="original_file" xlink:type="simple">https://binary.pensoft.net/fig/1517881</uri></graphic></fig></tp:treatment-sec><tp:treatment-sec sec-type="Additional material"><title>Additional material.</title><p>A total of 359 males (39.92 ± 4.77 mm, min-max 30–57 mm) and 48 females (32.39 ± 3.93 mm, min-max 24.58–43.97 mm) specimens collected from 10 localities were examined in this study including 35 individuals (31 male and 4 female) from the type locality (Fig. <xref ref-type="fig" rid="F2">2</xref>, Table <xref ref-type="table" rid="T1">1</xref>). Variation of body size and color are presented in Fig. <xref ref-type="fig" rid="F6">6</xref> and Table <xref ref-type="table" rid="T3">3</xref>.</p></tp:treatment-sec><tp:treatment-sec sec-type="Diagnosis"><title>Diagnosis.</title><p>A moderately sized species of <italic><tp:taxon-name><tp:taxon-name-part taxon-name-part-type="genus" reg="Lucanus">Lucanus</tp:taxon-name-part></tp:taxon-name></italic>, with the elytra brown to reddish or blackish in coloration. Sexual dimorphism is pronounced. Males measure 30.0–57.0 mm in body length, while females range from 24.58–43.97 mm. Males possess relatively short, robust mandibles with sharp apical teeth. The ventral surface is blackish with sparse fine hairs; legs are typically blackish, although a few individuals exhibit a yellowish to dark orange patch on the underside of the femora. Females have short mandibles, dark-brown to blackish elytra, and blackish femora. The species is primarily distributed in central Taiwan, with one population extending northward to Mt. Lalashan and its surrounding areas, including Mt. Tamanshan (Fig. <xref ref-type="fig" rid="F2">2</xref>, Table <xref ref-type="table" rid="T2">2</xref>).</p></tp:treatment-sec><tp:treatment-sec sec-type="Description"><title>Description.</title><p>Male. 30.0–57.0 mm; female. 24.58–43.97 mm (<xref ref-type="bibr" rid="B24">Kurosawa 1966</xref>; <xref ref-type="bibr" rid="B6">Chang 2006</xref>; <xref ref-type="bibr" rid="B17">Huang and Chen 2010</xref>; <xref ref-type="bibr" rid="B7">Chang 2024</xref>; this study; Table <xref ref-type="table" rid="T3">3</xref>). The coloration of the body, external morphology, and genital anatomy are illustrated in Figs <xref ref-type="fig" rid="F3">3</xref>, <xref ref-type="fig" rid="F6">6</xref>, and Table <xref ref-type="table" rid="T3">3</xref>. Approximately 20.9% of males (75 of 359 individuals, including the holotype) exhibit a yellowish to orange plaque on the underside of the femora. However, this trait is variable and not sufficiently stable to serve as a reliable taxonomic character. Therefore, the presence of this plaque is regarded as an intraspecific variation within the species and its closely related taxa (Fig. <xref ref-type="fig" rid="F6">6</xref>, Table <xref ref-type="table" rid="T3">3</xref>).</p></tp:treatment-sec><tp:treatment-sec sec-type="Distribution"><title>Distribution.</title><p>The species is mainly distributed in central Taiwan, with one population extending northward to Mt. Lalashan and its surrounding areas, including Mt. Tamanshan (Fig. <xref ref-type="fig" rid="F2">2</xref>, Table <xref ref-type="table" rid="T2">2</xref>). Another recently discovered small population restricted to the high-elevation area of Mt. Beidawushan in southern Taiwan is described below as a new subspecies of <italic><tp:taxon-name><tp:taxon-name-part taxon-name-part-type="genus" reg="Lucanus">L.</tp:taxon-name-part> <tp:taxon-name-part taxon-name-part-type="species" reg="kanoi">kanoi</tp:taxon-name-part></tp:taxon-name></italic>.</p></tp:treatment-sec><tp:treatment-sec sec-type="Ecology"><title>Ecology.</title><p>This species inhabits primary broad-leaved forests at mid- to high elevations between 1800 and 2100 m (Fig. <xref ref-type="fig" rid="F2">2</xref>, Table <xref ref-type="table" rid="T2">2</xref>). Adults are primarily active during June. By comparing the monthly average temperature isotherm in June with the altitudinal range of the species, it is inferred that this stag beetle tends to inhabit cooler environments (Suppl. material <xref ref-type="supplementary-material" rid="S8">8</xref>).</p></tp:treatment-sec><tp:treatment-sec sec-type="Conservation status"><title>Conservation status.</title><p>Not evaluated (<abbrev xmlns:xlink="http://www.w3.org/1999/xlink" xlink:title="Not evaluated" xlink:type="simple">NE</abbrev>).</p></tp:treatment-sec><tp:treatment-sec sec-type="Remarks"><title>Remarks.</title><p>The systematic status of <italic><tp:taxon-name><tp:taxon-name-part taxon-name-part-type="genus" reg="Lucanus">L.</tp:taxon-name-part> <tp:taxon-name-part taxon-name-part-type="species" reg="kanoi">kanoi</tp:taxon-name-part></tp:taxon-name></italic> is consistent as belonging to a valid species. Previous literature identified the northern population of <italic><tp:taxon-name><tp:taxon-name-part taxon-name-part-type="genus" reg="Lucanus">L.</tp:taxon-name-part> <tp:taxon-name-part taxon-name-part-type="species" reg="kanoi">kanoi</tp:taxon-name-part></tp:taxon-name></italic> from Mt. Lalashan as belonging to the subspecies <italic><tp:taxon-name><tp:taxon-name-part taxon-name-part-type="genus" reg="Lucanus">L.</tp:taxon-name-part> <tp:taxon-name-part taxon-name-part-type="species" reg="kanoi">kanoi</tp:taxon-name-part> <tp:taxon-name-part taxon-name-part-type="subspecies" reg="piceus">piceus</tp:taxon-name-part></tp:taxon-name></italic> (revised as <italic><tp:taxon-name><tp:taxon-name-part taxon-name-part-type="genus" reg="Lucanus">L.</tp:taxon-name-part> <tp:taxon-name-part taxon-name-part-type="species" reg="piceus">piceus</tp:taxon-name-part></tp:taxon-name></italic> in this study). Based on molecular phylogenetic evidence, this long-standing misidentification is corrected in this work. Populations from Mt. Lalashan and the nearby Mt. Tamanshan should be assigned to <italic><tp:taxon-name><tp:taxon-name-part taxon-name-part-type="genus" reg="Lucanus">L.</tp:taxon-name-part> <tp:taxon-name-part taxon-name-part-type="species" reg="kanoi">k.</tp:taxon-name-part> <tp:taxon-name-part taxon-name-part-type="subspecies" reg="kanoi">kanoi</tp:taxon-name-part></tp:taxon-name></italic> (sensu stricto) rather than to <italic><tp:taxon-name><tp:taxon-name-part taxon-name-part-type="genus" reg="Lucanus">L.</tp:taxon-name-part> <tp:taxon-name-part taxon-name-part-type="species" reg="piceus">piceus</tp:taxon-name-part></tp:taxon-name></italic> (Figs <xref ref-type="fig" rid="F2">2</xref>, <xref ref-type="fig" rid="F5">5</xref>, Suppl. material <xref ref-type="supplementary-material" rid="S6">6</xref>).</p></tp:treatment-sec><tp:treatment-sec><!--Section generated to contain objects referenced in tp:taxon-treatment.--><fig id="F1" position="float" orientation="portrait"><object-id xmlns:xlink="http://www.w3.org/1999/xlink" content-type="doi" xlink:type="simple">10.3897/zookeys.1267.160494.figure1</object-id><object-id xmlns:xlink="http://www.w3.org/1999/xlink" content-type="arpha" xlink:type="simple">7B3847D0-5669-5BBD-924A-827D030CA507</object-id><label>Figure 1.</label><caption><p>Type specimens of <italic><tp:taxon-name><tp:taxon-name-part taxon-name-part-type="genus" reg="Lucanus">Lucanus</tp:taxon-name-part> <tp:taxon-name-part taxon-name-part-type="species" reg="kanoi">kanoi</tp:taxon-name-part></tp:taxon-name></italic> and <italic><tp:taxon-name><tp:taxon-name-part taxon-name-part-type="genus" reg="Lucanus">L.</tp:taxon-name-part> <tp:taxon-name-part taxon-name-part-type="species" reg="kanoi">k.</tp:taxon-name-part> <tp:taxon-name-part taxon-name-part-type="subspecies" reg="piceus">piceus</tp:taxon-name-part></tp:taxon-name></italic> deposited in <abbrev xmlns:xlink="http://www.w3.org/1999/xlink" content-type="institution" xlink:title="National Museum of Nature and Science, Tokyo" xlink:type="simple">NMNS</abbrev>, Tokyo. Photo by H. Akimoto and M. Hoso. Scale bar: 1 cm.</p></caption><graphic xmlns:xlink="http://www.w3.org/1999/xlink" xlink:href="zookeys-1267-077_article-160494__-g001.jpg" id="oo_1517876.jpg" position="float" orientation="portrait" xlink:type="simple"><uri content-type="original_file" xlink:type="simple">https://binary.pensoft.net/fig/1517876</uri></graphic></fig><fig id="F2" position="float" orientation="portrait"><object-id xmlns:xlink="http://www.w3.org/1999/xlink" content-type="doi" xlink:type="simple">10.3897/zookeys.1267.160494.figure2</object-id><object-id xmlns:xlink="http://www.w3.org/1999/xlink" content-type="arpha" xlink:type="simple">2059734C-197C-5F6A-97DF-A77F45BDA11F</object-id><label>Figure 2.</label><caption><p>Type localities and sampling sites of <italic><tp:taxon-name><tp:taxon-name-part taxon-name-part-type="genus" reg="Lucanus">L.</tp:taxon-name-part> <tp:taxon-name-part taxon-name-part-type="species" reg="kanoi">kanoi</tp:taxon-name-part></tp:taxon-name></italic> species complex in this study. No specimens of <italic><tp:taxon-name><tp:taxon-name-part taxon-name-part-type="genus" reg="Lucanus">L.</tp:taxon-name-part> <tp:taxon-name-part taxon-name-part-type="species" reg="ogakii">ogakii</tp:taxon-name-part></tp:taxon-name></italic> from Mt. Chuyunshan were available for this study; the localities on the map are taken from <xref ref-type="bibr" rid="B35">Sakaino and Yu (1993)</xref>.</p></caption><graphic xmlns:xlink="http://www.w3.org/1999/xlink" xlink:href="zookeys-1267-077_article-160494__-g002.jpg" id="oo_1517877.jpg" position="float" orientation="portrait" xlink:type="simple"><uri content-type="original_file" xlink:type="simple">https://binary.pensoft.net/fig/1517877</uri></graphic></fig><table-wrap id="T1" position="float" orientation="portrait"><label>Table 1.</label><caption><p>Historical and current names of type localities for the <italic><tp:taxon-name><tp:taxon-name-part taxon-name-part-type="genus" reg="Lucanus">Lucanus</tp:taxon-name-part> <tp:taxon-name-part taxon-name-part-type="species" reg="kanoi">kanoi</tp:taxon-name-part></tp:taxon-name></italic> species complex.</p></caption><table><tbody><tr><th rowspan="1" colspan="1">Species</th><th rowspan="1" colspan="1">
                <italic>
                  <tp:taxon-name><tp:taxon-name-part taxon-name-part-type="genus" reg="Lucanus">L.</tp:taxon-name-part> <tp:taxon-name-part taxon-name-part-type="species" reg="kanoi">kanoi</tp:taxon-name-part></tp:taxon-name>
                </italic>
              </th><th rowspan="1" colspan="1"><italic><tp:taxon-name><tp:taxon-name-part taxon-name-part-type="genus" reg="Lucanus">L.</tp:taxon-name-part> <tp:taxon-name-part taxon-name-part-type="species" reg="piceus">piceus</tp:taxon-name-part></tp:taxon-name></italic> (formerly referred to as <italic><tp:taxon-name><tp:taxon-name-part taxon-name-part-type="genus" reg="Lucanus">L.</tp:taxon-name-part> <tp:taxon-name-part taxon-name-part-type="species" reg="kanoi">k.</tp:taxon-name-part> <tp:taxon-name-part taxon-name-part-type="subspecies" reg="piceus">piceus</tp:taxon-name-part></tp:taxon-name></italic>)</th><th rowspan="1" colspan="1">
                <italic>
                  <tp:taxon-name><tp:taxon-name-part taxon-name-part-type="genus" reg="Lucanus">L.</tp:taxon-name-part> <tp:taxon-name-part taxon-name-part-type="species" reg="ogakii">ogakii</tp:taxon-name-part></tp:taxon-name>
                </italic>
              </th></tr><tr><td rowspan="2" colspan="1">Type locality Historical name</td><td rowspan="2" colspan="1">Sungkang (Tattaka), Nantou Pref.</td><td rowspan="1" colspan="1">Kuhsha, I-Lan Pref. (holotype)</td><td rowspan="2" colspan="1">Piru, Hualian Pref.</td></tr><tr><td rowspan="1" colspan="1">Mt. Lalashan, Taipei Pref. (Paratype)</td></tr><tr><td rowspan="2" colspan="1">Current name</td><td rowspan="2" colspan="1">Songgang, Nantou County</td><td rowspan="1" colspan="1">Siji, Yilan County (holotype)</td><td rowspan="2" colspan="1">Bilu Sacred Tree, Hualien County</td></tr><tr><td rowspan="1" colspan="1">Lalashan, Taoyuan City (paratype)</td></tr><tr><td rowspan="2" colspan="1">GPS Coordinate</td><td rowspan="2" colspan="1">
                <named-content xmlns:xlink="http://www.w3.org/1999/xlink" content-type="dwc:verbatimCoordinates" xlink:type="simple">24°04.22'N, 121°10.03'E</named-content>
              </td><td rowspan="1" colspan="1">
                <named-content xmlns:xlink="http://www.w3.org/1999/xlink" content-type="dwc:verbatimCoordinates" xlink:type="simple">24°28.82'N, 121°28.15'E</named-content>
              </td><td rowspan="2" colspan="1">
                <named-content xmlns:xlink="http://www.w3.org/1999/xlink" content-type="dwc:verbatimCoordinates" xlink:type="simple">24°10.85'N, 121°24.20'E</named-content>
              </td></tr><tr><td rowspan="1" colspan="1">
                <named-content xmlns:xlink="http://www.w3.org/1999/xlink" content-type="dwc:verbatimCoordinates" xlink:type="simple">24°43.84'N, 121°26.05'E</named-content>
              </td></tr><tr><td rowspan="2" colspan="1">Altitude (meters, a.s.l.)</td><td rowspan="2" colspan="1">2030</td><td rowspan="1" colspan="1">1989</td><td rowspan="2" colspan="1">2180</td></tr><tr><td rowspan="1" colspan="1">2031</td></tr></tbody></table></table-wrap><table-wrap id="T3" position="float" orientation="portrait"><label>Table 3.</label><caption><p>Key traits of the <italic><tp:taxon-name><tp:taxon-name-part taxon-name-part-type="genus" reg="Lucanus">Lucanus</tp:taxon-name-part> <tp:taxon-name-part taxon-name-part-type="species" reg="kanoi">kanoi</tp:taxon-name-part></tp:taxon-name></italic> species complex reported in the literature.</p></caption><table><tbody><tr><th rowspan="1" colspan="1">Species Characteristics</th><th rowspan="1" colspan="1">
                  <italic>
                    <tp:taxon-name><tp:taxon-name-part taxon-name-part-type="genus" reg="Lucanus">Lucanus</tp:taxon-name-part> <tp:taxon-name-part taxon-name-part-type="species" reg="kanoi">kanoi</tp:taxon-name-part> <tp:taxon-name-part taxon-name-part-type="subspecies" reg="kanoi">kanoi</tp:taxon-name-part></tp:taxon-name>
                  </italic>
                </th><th rowspan="1" colspan="1">
                  <italic>
                    <tp:taxon-name><tp:taxon-name-part taxon-name-part-type="genus" reg="Lucanus">Lucanus</tp:taxon-name-part> <tp:taxon-name-part taxon-name-part-type="species" reg="piceus">piceus</tp:taxon-name-part></tp:taxon-name>
                  </italic>
                </th><th rowspan="1" colspan="1"><italic><tp:taxon-name><tp:taxon-name-part taxon-name-part-type="genus" reg="Lucanus">Lucanus</tp:taxon-name-part> <tp:taxon-name-part taxon-name-part-type="species" reg="kanoi">kanoi</tp:taxon-name-part> <tp:taxon-name-part taxon-name-part-type="subspecies" reg="kavulunganus">kavulunganus</tp:taxon-name-part></tp:taxon-name></italic>. subsp. nov.</th><th rowspan="1" colspan="1">
                  <italic>
                    <tp:taxon-name><tp:taxon-name-part taxon-name-part-type="genus" reg="Lucanus">Lucanus</tp:taxon-name-part> <tp:taxon-name-part taxon-name-part-type="species" reg="ogakii">ogakii</tp:taxon-name-part></tp:taxon-name>
                  </italic>
                </th><th rowspan="1" colspan="1">Literature</th></tr><tr><td rowspan="9" colspan="1">
                  <bold>Male</bold>
                </td><td rowspan="9" colspan="1"/><td rowspan="9" colspan="1"/><td rowspan="9" colspan="1"/><td rowspan="9" colspan="1"/><td rowspan="1" colspan="1">1. <xref ref-type="bibr" rid="B24">Kurosawa 1966</xref></td></tr><tr><td rowspan="1" colspan="1">2. <xref ref-type="bibr" rid="B19">Imanishi 1990</xref></td></tr><tr><td rowspan="1" colspan="1">3. <xref ref-type="bibr" rid="B35">Sakaino and Yu 1993</xref></td></tr><tr><td rowspan="1" colspan="1">4. <xref ref-type="bibr" rid="B6">Chang 2006</xref></td></tr><tr><td rowspan="1" colspan="1">5. <xref ref-type="bibr" rid="B15">Fujita 2010</xref></td></tr><tr><td rowspan="1" colspan="1">6. <xref ref-type="bibr" rid="B17">Huang and Chen 2010</xref></td></tr><tr><td rowspan="1" colspan="1">7. <xref ref-type="bibr" rid="B16">Huang 2016</xref></td></tr><tr><td rowspan="1" colspan="1">8. <xref ref-type="bibr" rid="B7">Chang 2024</xref></td></tr><tr><td rowspan="7" colspan="1">9. This study</td></tr><tr><td rowspan="1" colspan="1">Clypeolabrum</td><td rowspan="1" colspan="1">Lateral ridges and frontal ridge not markedly protruding<sup>1</sup>. Longer and narrower, with labrum not clearly separated from clypeus at lateral sides<sup>6.</sup> Absence of lateral angles of the clypeus<sup>6</sup></td><td rowspan="1" colspan="1">Shorter and wider, with labrum clearly separated from clypeus at lateral sides by the clear marked lateral angles of clypeus<sup>6.</sup> Indistinct frontal ridge, and the flat and non-cupped vertex behind the frontal ridge of the head<sup>6</sup></td><td rowspan="1" colspan="1">Similar to <italic><tp:taxon-name><tp:taxon-name-part taxon-name-part-type="genus" reg="Lucanus">L.</tp:taxon-name-part> <tp:taxon-name-part taxon-name-part-type="species" reg="kanoi">kanoi</tp:taxon-name-part></tp:taxon-name></italic> but slightly smaller<sup>9</sup></td><td rowspan="1" colspan="1">Clypeus is broad, not projecting acutely at apex<sup>2</sup>.</td></tr><tr><td rowspan="1" colspan="1">Coloration</td><td rowspan="1" colspan="1">Chocolate-brown<sup>1</sup></td><td rowspan="1" colspan="1">Body blackish, piceous<sup>1</sup>. Various colors, included blackish &amp; piceous or reddish brown<sup>6</sup></td><td rowspan="1" colspan="1">Blackish to reddish-brown<sup>9</sup></td><td rowspan="1" colspan="1">Body entirely reddish-brown<sup>3</sup>. Reddish brown dorsal surface<sup>6</sup></td></tr><tr><td rowspan="1" colspan="1">Elytron tint</td><td rowspan="1" colspan="1">Reddish-brown or blackish<sup>6</sup></td><td rowspan="1" colspan="1">Elytra more nitidous, more sparsely covered with finer smaller punctures<sup>1</sup></td><td rowspan="1" colspan="1">Blackish or reddish-brown, nitidous<sup>9</sup></td><td rowspan="1" colspan="1">Elytra are broad and rounded<sup>2.</sup> Elytra strongly tinged with red<sup>3.</sup> Black or brownish red elytra<sup>6</sup></td></tr><tr><td rowspan="1" colspan="1">Elytron texture</td><td rowspan="1" colspan="1">Glabrous, inconspicuous hairs<sup>1</sup>. The more hairy and less shining dorsal surface of body<sup>6</sup></td><td rowspan="1" colspan="1">More shining, hair of elytra finer and more inconspicuous<sup>1</sup>.</td><td rowspan="1" colspan="1">Glossy<sup>9</sup></td><td rowspan="1" colspan="1">Glossy<sup>9</sup></td></tr><tr><td rowspan="1" colspan="1">Mandible and Tooth</td><td rowspan="1" colspan="1">Shorter, more robust, more strongly arcuate. Apical teeth sharply and similarly furcate, sparse denticles with well-marked apical fork<sup>1</sup>. Basal tooth not closely associated with other teeth<sup>6</sup></td><td rowspan="1" colspan="1"/><td rowspan="1" colspan="1">The basal tooth of the mandible is situated approximately at the basal one-third to one-fourth of its length<sup>9</sup></td><td rowspan="1" colspan="1">Only one internal tooth in mandibles<sup>2</sup></td></tr><tr><td rowspan="1" colspan="1"/><td rowspan="1" colspan="1">General description: 1) mandible nearly straight or slightly incurved from base to middle and markedly incurved at middle or a little beyond middle; 2) basal tooth of the mandibles well separated from the neighboring tooth, not closely associated with other teeth; 3) basal tooth of the mandible usually closer to base; 4) clypeolabrum protruding well or at least with lateral angles of the clypeus clearly beyond the inner margin of the mandibles; 5) dorsal surface of the whole body with a markedly shorter and sparser pubescence<sup>6</sup></td><td rowspan="1" colspan="1"/><td rowspan="1" colspan="1"/><td rowspan="1" colspan="1"/></tr><tr><td rowspan="1" colspan="1">Leg</td><td rowspan="1" colspan="1">Most individuals have dark, blackish to brown legs similar to the coloration of ventral side of the body, 21.6% individuals have a yellowish to dark orange plaque at the underside of femur<sup>9</sup></td><td rowspan="1" colspan="1">Most individuals have dark, blackish to brown legs similar to the coloration of ventral side of the body, approximately 13.2% individuals have a yellowish to dark orange plaque at the underside of femur<sup>9</sup></td><td rowspan="1" colspan="1">Most individuals have dark, blackish to brown legs similar to the coloration of ventral side of the body, 31.58% individuals have a yellowish to dark orange plaque at the underside of femur<sup>9</sup></td><td rowspan="1" colspan="1">Femora and tibiae are black<sup>2</sup>. Femora distinctly ornamented with yellowish brown stripes on the under surface<sup>3</sup>. Femora black or with yellowish brown strips<sup>6</sup>. Most individuals have dark, blackish to brown legs similar to the coloration of ventral side of the body, 1.22% individuals have a yellowish to dark orange plaque at the underside of femur<sup>9</sup></td><td rowspan="10" colspan="1"/></tr><tr><td rowspan="1" colspan="1">Genitalia</td><td rowspan="1" colspan="1">1) Cephalic process of the paramere in dorsal view <bold>stout</bold>; 2) apical duct / basal belt in flagellum 1.3-1.4<sup>6</sup></td><td rowspan="1" colspan="1">1) Cephalic process of the paramere in dorsal view <bold>stout</bold>; 2) apical duct / basal belt in flagellum 1.4<sup>6</sup></td><td rowspan="1" colspan="1">1) Cephalic process of the paramere in dorsal view <bold>stout</bold>; 2) apical duct / basal belt in flagellum 1.3-1.4<sup>6</sup></td><td rowspan="1" colspan="1">1) Cephalic process of the paramere in dorsal view <bold>slender</bold>; 2) apical duct / basal belt in flagellum 1.8<sup>6</sup></td></tr><tr><td rowspan="1" colspan="1"/><td rowspan="1" colspan="1">1) ventral plate of the basal piece clearly marked and rather long, with middle part shallowly and well beyond caudal margin of the basal piece; 2) ventral plate of the ninth abdominal segment markedly constricted before the caudal expansion; 3) flagellum length similar, without significant difference; 4) apex of paramere in lateral view not hollowed<sup>6</sup></td><td rowspan="1" colspan="1"/><td rowspan="1" colspan="1"/><td rowspan="1" colspan="1"/></tr><tr><td rowspan="1" colspan="1">
                  <bold>Female</bold>
                </td><td rowspan="1" colspan="1"/><td rowspan="1" colspan="1"/><td rowspan="1" colspan="1"/><td rowspan="1" colspan="1"/></tr><tr><td rowspan="1" colspan="1">General description</td><td rowspan="1" colspan="1">1) inner tooth of the left mandible single-pointed; 2) mesofemora and metafemora uniform dark; 3) posterior margin of the canthus more or less marked; 4) punctures on the head larger and coarser<sup>6</sup></td><td rowspan="1" colspan="1"/><td rowspan="1" colspan="1"/><td rowspan="1" colspan="1"/></tr><tr><td rowspan="1" colspan="1">Head</td><td rowspan="1" colspan="1">Anterior angles of the head usually indistinct<sup>6</sup></td><td rowspan="1" colspan="1">Anterior angles of the head usually sharp or distinct<sup>6</sup></td><td rowspan="1" colspan="1">Anterior angles of the head usually distinct<sup>9</sup></td><td rowspan="1" colspan="1">Anterior angles of the head usually sharp or distinct<sup>6</sup></td></tr><tr><td rowspan="1" colspan="1">Mandible</td><td rowspan="1" colspan="1">With a distinct inferior tooth and a clear gap behind apex of mandible, the inner tooth without broad inner edge<sup>1</sup></td><td rowspan="1" colspan="1"/><td rowspan="1" colspan="1"/><td rowspan="1" colspan="1"/></tr><tr><td rowspan="1" colspan="1">Canthus</td><td rowspan="1" colspan="1">Without a distinct anterior angle<sup>1</sup></td><td rowspan="1" colspan="1"/><td rowspan="1" colspan="1"/><td rowspan="1" colspan="1"/></tr><tr><td rowspan="1" colspan="1">Pronotum</td><td rowspan="1" colspan="1">Anterior sides not strongly swollen, anterior angles sharp, rather broadly round, not angulate at the posterior third of the widest part<sup>1</sup>. Posterior angles not strongly angulate, rather rounded<sup>1.</sup> Pronotum not wider at anterior 1/3 and evenly rounded here<sup>6</sup></td><td rowspan="1" colspan="1">Pronotum not wider at anterior 1/3 and evenly rounded here<sup>6</sup></td><td rowspan="1" colspan="1">At the anterior third, the pronotum does not expand laterally and maintains an evenly curved contour <sup>9.</sup> The posterior angles of the pronotum are not sharply angulate, but rather broadly rounded<sup>9</sup>. The pronotum is not noticeably widened at the anterior third and is evenly rounded in this region<sup>9</sup></td><td rowspan="1" colspan="1">Pronotum often wider at anterior 1/3 and somewhat angled here<sup>6</sup></td></tr><tr><td rowspan="1" colspan="1">Metasternum</td><td rowspan="1" colspan="1">Metasternum with a shorter pubescence<sup>6</sup></td><td rowspan="1" colspan="1">Metasternum with a shorter pubescence<sup>6</sup></td><td rowspan="1" colspan="1">Metasternum with a shorter pubescence<sup>9</sup></td><td rowspan="1" colspan="1">Metasternum sometimes with a longer pubescence<sup>6</sup></td></tr><tr><td rowspan="1" colspan="1">Leg</td><td rowspan="1" colspan="1">Entirely black<sup>1</sup></td><td rowspan="1" colspan="1">Black<sup>4,6,7,8,9</sup></td><td rowspan="1" colspan="1">Black<sup>9</sup></td><td rowspan="1" colspan="1">Black<sup>4,6,7,8,9</sup></td><td rowspan="2" colspan="1"/></tr><tr><td rowspan="1" colspan="1">Genitalia</td><td rowspan="1" colspan="1">General description. <italic><tp:taxon-name><tp:taxon-name-part taxon-name-part-type="genus" reg="Lucanus">L.</tp:taxon-name-part> <tp:taxon-name-part taxon-name-part-type="species" reg="kanoi">kanoi</tp:taxon-name-part></tp:taxon-name></italic>, <italic><tp:taxon-name><tp:taxon-name-part taxon-name-part-type="genus" reg="Lucanus">L.</tp:taxon-name-part> <tp:taxon-name-part taxon-name-part-type="species" reg="piceus">piceus</tp:taxon-name-part></tp:taxon-name></italic> and <italic><tp:taxon-name><tp:taxon-name-part taxon-name-part-type="genus" reg="Lucanus">L.</tp:taxon-name-part> <tp:taxon-name-part taxon-name-part-type="species" reg="ogakii">ogakii</tp:taxon-name-part></tp:taxon-name></italic> have no obvious difference in female genitalia<sup>6</sup>. 1) spermathecal duct nearly 2.5 times as long as spermatheca; 2) spermathecal duct 1.5 times as long as hemisternite; 3) spermatheca nearly 0.5-0.7 times as long as hemisternite; 4) spermatheca sclerotized; 5) spermathecal duct weakly sclerotized; 6) spermathecal gland markedly wider than spermathecal; 7) spermathecal gland nearly as long as spermatheca; 8) central conjunction of the ninth tergites weakly or markedly protruding posteriorly; 9) last abdominal tergite with lateral angles indistinct; 10) last abdominal ventrite excavated in middle<sup>6</sup></td><td rowspan="1" colspan="1"/><td rowspan="1" colspan="1"/><td rowspan="1" colspan="1"/></tr><tr><td rowspan="1" colspan="1">Body length max.-min. (mm)</td><td rowspan="1" colspan="1">M: 30-57 F: 24.58-43.97</td><td rowspan="1" colspan="1">M: 28.15-57 F: 28.27-43.94</td><td rowspan="1" colspan="1">M: 28.07-46.79<sup>9</sup> F: 39.09-37.17<sup>9</sup></td><td rowspan="1" colspan="1">M: 24.53-45.72 F: 23.93-38.99</td><td rowspan="1" colspan="1">Literature records and this study</td></tr><tr><td rowspan="1" colspan="1">Body length range (mm)</td><td rowspan="1" colspan="1">M: 30.30-52.86 F: 24.58-43.97</td><td rowspan="1" colspan="1">M: 28.15-51.05 F: 29.00-39.95</td><td rowspan="1" colspan="1">M: 28.07-46.79 F: 39.09-37.17</td><td rowspan="1" colspan="1">M: 25.04-42.53 F: 23.93-38.99</td><td rowspan="1" colspan="1">This study</td></tr><tr><td rowspan="1" colspan="1">Body length average (mm)</td><td rowspan="1" colspan="1">M: 39.92 ± 4.77 (n = 359) F: 32.39 ± 3.93 (n = 48)</td><td rowspan="1" colspan="1">M: 38.17 ± 4.48 (n = 228)F: 33.82 ± 3.27 (n = 33)</td><td rowspan="1" colspan="1">M: 36.22 ± 3.69 (n = 38) F: 34.53 ± 2.44 (n = 7)</td><td rowspan="1" colspan="1">M: 33.39 ± 3.34 (n = 254) F: 30.82 ± 3.48 (n = 41)</td><td rowspan="1" colspan="1"/></tr></tbody></table></table-wrap><table-wrap id="T2" position="float" orientation="portrait"><label>Table 2.</label><caption><p>Sampling localities of this study.</p></caption><table><tbody><tr><th rowspan="2" colspan="1">Species</th><th rowspan="1" colspan="2">Distribution</th><th rowspan="2" colspan="1">Altitude (meters, a.s.l.)</th><th rowspan="2" colspan="1">Acronyms / Remarks</th></tr><tr><th rowspan="1" colspan="1">Locality</th><th rowspan="1" colspan="1">GPS Coordinates</th></tr><tr><td rowspan="1" colspan="1">
                <italic>
                  <tp:taxon-name><tp:taxon-name-part taxon-name-part-type="genus" reg="Lucanus">Lucanus</tp:taxon-name-part> <tp:taxon-name-part taxon-name-part-type="species" reg="kanoi">k.</tp:taxon-name-part> <tp:taxon-name-part taxon-name-part-type="subspecies" reg="kanoi">kanoi</tp:taxon-name-part></tp:taxon-name>
                </italic>
              </td><td rowspan="1" colspan="1">Songgang, Nantou County</td><td rowspan="1" colspan="1">
                <named-content xmlns:xlink="http://www.w3.org/1999/xlink" content-type="dwc:verbatimCoordinates" xlink:type="simple">24°04.22'N, 121°10.03'E</named-content>
              </td><td rowspan="1" colspan="1">2030</td><td rowspan="1" colspan="1"><abbrev xmlns:xlink="http://www.w3.org/1999/xlink" xlink:title="Songgang" xlink:type="simple">SG</abbrev> / <bold>Type locality</bold></td></tr><tr><td rowspan="1" colspan="1">
                <italic>
                  <tp:taxon-name><tp:taxon-name-part taxon-name-part-type="genus" reg="Lucanus">L.</tp:taxon-name-part> <tp:taxon-name-part taxon-name-part-type="species" reg="kanoi">k.</tp:taxon-name-part> <tp:taxon-name-part taxon-name-part-type="subspecies" reg="kanoi">kanoi</tp:taxon-name-part></tp:taxon-name>
                </italic>
              </td><td rowspan="1" colspan="1">Mt. Lalashan, Taoyuan City</td><td rowspan="1" colspan="1">
                <named-content xmlns:xlink="http://www.w3.org/1999/xlink" content-type="dwc:verbatimCoordinates" xlink:type="simple">24°43.84'N, 121°26.05'E</named-content>
              </td><td rowspan="1" colspan="1">2031</td><td rowspan="1" colspan="1">LLS</td></tr><tr><td rowspan="1" colspan="1">
                <italic>
                  <tp:taxon-name><tp:taxon-name-part taxon-name-part-type="genus" reg="Lucanus">L.</tp:taxon-name-part> <tp:taxon-name-part taxon-name-part-type="species" reg="kanoi">k.</tp:taxon-name-part> <tp:taxon-name-part taxon-name-part-type="subspecies" reg="kanoi">kanoi</tp:taxon-name-part></tp:taxon-name>
                </italic>
              </td><td rowspan="1" colspan="1">Mt. Fufushan, Taoyuan City</td><td rowspan="1" colspan="1">
                <named-content xmlns:xlink="http://www.w3.org/1999/xlink" content-type="dwc:verbatimCoordinates" xlink:type="simple">24°43.50'N, 121°24.14'E</named-content>
              </td><td rowspan="1" colspan="1">1870</td><td rowspan="1" colspan="1">FFS</td></tr><tr><td rowspan="1" colspan="1">
                <italic>
                  <tp:taxon-name><tp:taxon-name-part taxon-name-part-type="genus" reg="Lucanus">L.</tp:taxon-name-part> <tp:taxon-name-part taxon-name-part-type="species" reg="kanoi">k.</tp:taxon-name-part> <tp:taxon-name-part taxon-name-part-type="subspecies" reg="kanoi">kanoi</tp:taxon-name-part></tp:taxon-name>
                </italic>
              </td><td rowspan="1" colspan="1">Mt. Tamanshan, Taoyuan City</td><td rowspan="1" colspan="1">
                <named-content xmlns:xlink="http://www.w3.org/1999/xlink" content-type="dwc:verbatimCoordinates" xlink:type="simple">24°42.00'N, 121°25.93'E</named-content>
              </td><td rowspan="1" colspan="1">1800</td><td rowspan="1" colspan="1">TMS</td></tr><tr><td rowspan="1" colspan="1">
                <italic>
                  <tp:taxon-name><tp:taxon-name-part taxon-name-part-type="genus" reg="Lucanus">L.</tp:taxon-name-part> <tp:taxon-name-part taxon-name-part-type="species" reg="kanoi">k.</tp:taxon-name-part> <tp:taxon-name-part taxon-name-part-type="subspecies" reg="kanoi">kanoi</tp:taxon-name-part></tp:taxon-name>
                </italic>
              </td><td rowspan="1" colspan="1">Mt. Lidongshan, Hsinchu County</td><td rowspan="1" colspan="1">
                <named-content xmlns:xlink="http://www.w3.org/1999/xlink" content-type="dwc:verbatimCoordinates" xlink:type="simple">24°41.58'N, 121°18.22'E</named-content>
              </td><td rowspan="1" colspan="1">1914</td><td rowspan="1" colspan="1">LDS</td></tr><tr><td rowspan="1" colspan="1">
                <italic>
                  <tp:taxon-name><tp:taxon-name-part taxon-name-part-type="genus" reg="Lucanus">L.</tp:taxon-name-part> <tp:taxon-name-part taxon-name-part-type="species" reg="kanoi">k.</tp:taxon-name-part> <tp:taxon-name-part taxon-name-part-type="subspecies" reg="kanoi">kanoi</tp:taxon-name-part></tp:taxon-name>
                </italic>
              </td><td rowspan="1" colspan="1">Mt. Shimatashan, Hsinchu County</td><td rowspan="1" colspan="1">
                <named-content xmlns:xlink="http://www.w3.org/1999/xlink" content-type="dwc:verbatimCoordinates" xlink:type="simple">24°37.53'N, 121°14.99'E</named-content>
              </td><td rowspan="1" colspan="1">1942</td><td rowspan="1" colspan="1">SMTS</td></tr><tr><td rowspan="1" colspan="1">
                <italic>
                  <tp:taxon-name><tp:taxon-name-part taxon-name-part-type="genus" reg="Lucanus">L.</tp:taxon-name-part> <tp:taxon-name-part taxon-name-part-type="species" reg="kanoi">k.</tp:taxon-name-part> <tp:taxon-name-part taxon-name-part-type="subspecies" reg="kanoi">kanoi</tp:taxon-name-part></tp:taxon-name>
                </italic>
              </td><td rowspan="1" colspan="1">Meifeng, Nantou County</td><td rowspan="1" colspan="1">
                <named-content xmlns:xlink="http://www.w3.org/1999/xlink" content-type="dwc:verbatimCoordinates" xlink:type="simple">24°05.41'N, 121°10.44'E</named-content>
              </td><td rowspan="1" colspan="1">2100</td><td rowspan="1" colspan="1">MF</td></tr><tr><td rowspan="1" colspan="1">
                <italic>
                  <tp:taxon-name><tp:taxon-name-part taxon-name-part-type="genus" reg="Lucanus">L.</tp:taxon-name-part> <tp:taxon-name-part taxon-name-part-type="species" reg="kanoi">k.</tp:taxon-name-part> <tp:taxon-name-part taxon-name-part-type="subspecies" reg="kanoi">kanoi</tp:taxon-name-part></tp:taxon-name>
                </italic>
              </td><td rowspan="1" colspan="1">Qingjing Farm, Nantou County</td><td rowspan="1" colspan="1">
                <named-content xmlns:xlink="http://www.w3.org/1999/xlink" content-type="dwc:verbatimCoordinates" xlink:type="simple">24°03.49'N, 121°09.75'E</named-content>
              </td><td rowspan="1" colspan="1">1900</td><td rowspan="1" colspan="1">QJ</td></tr><tr><td rowspan="1" colspan="1">
                <italic>
                  <tp:taxon-name><tp:taxon-name-part taxon-name-part-type="genus" reg="Lucanus">L.</tp:taxon-name-part> <tp:taxon-name-part taxon-name-part-type="species" reg="kanoi">k.</tp:taxon-name-part> <tp:taxon-name-part taxon-name-part-type="subspecies" reg="kanoi">kanoi</tp:taxon-name-part></tp:taxon-name>
                </italic>
              </td><td rowspan="1" colspan="1">Tunyuan, Nantou County</td><td rowspan="1" colspan="1">
                <named-content xmlns:xlink="http://www.w3.org/1999/xlink" content-type="dwc:verbatimCoordinates" xlink:type="simple">24°03.06'N, 121°12.92'E</named-content>
              </td><td rowspan="1" colspan="1">2020</td><td rowspan="1" colspan="1">TY</td></tr><tr><td rowspan="1" colspan="1">
                <italic>
                  <tp:taxon-name><tp:taxon-name-part taxon-name-part-type="genus" reg="Lucanus">L.</tp:taxon-name-part> <tp:taxon-name-part taxon-name-part-type="species" reg="kanoi">k.</tp:taxon-name-part> <tp:taxon-name-part taxon-name-part-type="subspecies" reg="kanoi">kanoi</tp:taxon-name-part></tp:taxon-name>
                </italic>
              </td><td rowspan="1" colspan="1">Jyunda logging-trail, Nantou County</td><td rowspan="1" colspan="1">
                <named-content xmlns:xlink="http://www.w3.org/1999/xlink" content-type="dwc:verbatimCoordinates" xlink:type="simple">23°37.56'N, 120°55.09'E</named-content>
              </td><td rowspan="1" colspan="1">1990</td><td rowspan="1" colspan="1">JD</td></tr><tr><td rowspan="1" colspan="1">
                <italic>
                  <tp:taxon-name><tp:taxon-name-part taxon-name-part-type="genus" reg="Lucanus">L.</tp:taxon-name-part> <tp:taxon-name-part taxon-name-part-type="species" reg="kanoi">k.</tp:taxon-name-part> <tp:taxon-name-part taxon-name-part-type="subspecies" reg="kanoi">kanoi</tp:taxon-name-part></tp:taxon-name>
                </italic>
              </td><td rowspan="1" colspan="1">Shalisian Logging-trail, Nantou County</td><td rowspan="1" colspan="1">
                <named-content xmlns:xlink="http://www.w3.org/1999/xlink" content-type="dwc:verbatimCoordinates" xlink:type="simple">23°31.74'N, 120°54.26'E</named-content>
              </td><td rowspan="1" colspan="1">1910</td><td rowspan="1" colspan="1">SLS</td></tr><tr><td rowspan="1" colspan="1"><italic><tp:taxon-name><tp:taxon-name-part taxon-name-part-type="genus" reg="Lucanus">L.</tp:taxon-name-part> <tp:taxon-name-part taxon-name-part-type="species" reg="kanoi">k.</tp:taxon-name-part> <tp:taxon-name-part taxon-name-part-type="subspecies" reg="kavulunganus">kavulunganus</tp:taxon-name-part></tp:taxon-name></italic> subsp. nov.</td><td rowspan="1" colspan="1">Mt. Beidawushan, Pingtung County</td><td rowspan="1" colspan="1">
                <named-content xmlns:xlink="http://www.w3.org/1999/xlink" content-type="dwc:verbatimCoordinates" xlink:type="simple">22°36.93'N, 120°44.53'E</named-content>
              </td><td rowspan="1" colspan="1">2140</td><td rowspan="1" colspan="1">BDW / <bold>Type locality</bold></td></tr><tr><td rowspan="1" colspan="1">
                <italic>
                  <tp:taxon-name><tp:taxon-name-part taxon-name-part-type="genus" reg="Lucanus">L.</tp:taxon-name-part> <tp:taxon-name-part taxon-name-part-type="species" reg="piceus">piceus</tp:taxon-name-part></tp:taxon-name>
                </italic>
              </td><td rowspan="1" colspan="1">Siji, Yilan County</td><td rowspan="1" colspan="1">
                <named-content xmlns:xlink="http://www.w3.org/1999/xlink" content-type="dwc:verbatimCoordinates" xlink:type="simple">24°28.82'N, 121°28.15'E</named-content>
              </td><td rowspan="1" colspan="1">1989</td><td rowspan="1" colspan="1">SJ / <bold>Type locality</bold></td></tr><tr><td rowspan="1" colspan="1">
                <italic>
                  <tp:taxon-name><tp:taxon-name-part taxon-name-part-type="genus" reg="Lucanus">L.</tp:taxon-name-part> <tp:taxon-name-part taxon-name-part-type="species" reg="piceus">piceus</tp:taxon-name-part></tp:taxon-name>
                </italic>
              </td><td rowspan="1" colspan="1">Mt. Lepeishan, New Taipei City</td><td rowspan="1" colspan="1">
                <named-content xmlns:xlink="http://www.w3.org/1999/xlink" content-type="dwc:verbatimCoordinates" xlink:type="simple">24°48.67'N, 121°28.35'E</named-content>
              </td><td rowspan="1" colspan="1">1569</td><td rowspan="1" colspan="1">LPS</td></tr><tr><td rowspan="1" colspan="1">
                <italic>
                  <tp:taxon-name><tp:taxon-name-part taxon-name-part-type="genus" reg="Lucanus">L.</tp:taxon-name-part> <tp:taxon-name-part taxon-name-part-type="species" reg="piceus">piceus</tp:taxon-name-part></tp:taxon-name>
                </italic>
              </td><td rowspan="1" colspan="1">Mt. Beichatianshan, New Taipei City</td><td rowspan="1" colspan="1">
                <named-content xmlns:xlink="http://www.w3.org/1999/xlink" content-type="dwc:verbatimCoordinates" xlink:type="simple">24°47.58'N, 121°27.16'E</named-content>
              </td><td rowspan="1" colspan="1">1640</td><td rowspan="1" colspan="1">BCT</td></tr><tr><td rowspan="1" colspan="1">
                <italic>
                  <tp:taxon-name><tp:taxon-name-part taxon-name-part-type="genus" reg="Lucanus">L.</tp:taxon-name-part> <tp:taxon-name-part taxon-name-part-type="species" reg="piceus">piceus</tp:taxon-name-part></tp:taxon-name>
                </italic>
              </td><td rowspan="1" colspan="1">Mt. Nanchatian, Taoyuan City</td><td rowspan="1" colspan="1">
                <named-content xmlns:xlink="http://www.w3.org/1999/xlink" content-type="dwc:verbatimCoordinates" xlink:type="simple">24°45.65'N, 121°24.73'E</named-content>
              </td><td rowspan="1" colspan="1">1907</td><td rowspan="1" colspan="1">NCT</td></tr><tr><td rowspan="1" colspan="1">
                <italic>
                  <tp:taxon-name><tp:taxon-name-part taxon-name-part-type="genus" reg="Lucanus">L.</tp:taxon-name-part> <tp:taxon-name-part taxon-name-part-type="species" reg="piceus">piceus</tp:taxon-name-part></tp:taxon-name>
                </italic>
              </td><td rowspan="1" colspan="1">Mt. Tielikushan, Taoyuan City</td><td rowspan="1" colspan="1">
                <named-content xmlns:xlink="http://www.w3.org/1999/xlink" content-type="dwc:verbatimCoordinates" xlink:type="simple">24°37.96'N, 121°21.99'E</named-content>
              </td><td rowspan="1" colspan="1">1800</td><td rowspan="1" colspan="1">TLS</td></tr><tr><td rowspan="1" colspan="1">
                <italic>
                  <tp:taxon-name><tp:taxon-name-part taxon-name-part-type="genus" reg="Lucanus">L.</tp:taxon-name-part> <tp:taxon-name-part taxon-name-part-type="species" reg="piceus">piceus</tp:taxon-name-part></tp:taxon-name>
                </italic>
              </td><td rowspan="1" colspan="1">Mt. Tangsuishan, Taoyuan City</td><td rowspan="1" colspan="1">
                <named-content xmlns:xlink="http://www.w3.org/1999/xlink" content-type="dwc:verbatimCoordinates" xlink:type="simple">24°36.25'N, 121°24.84'E</named-content>
              </td><td rowspan="1" colspan="1">2090</td><td rowspan="1" colspan="1">TSS</td></tr><tr><td rowspan="1" colspan="1">
                <italic>
                  <tp:taxon-name><tp:taxon-name-part taxon-name-part-type="genus" reg="Lucanus">L.</tp:taxon-name-part> <tp:taxon-name-part taxon-name-part-type="species" reg="piceus">piceus</tp:taxon-name-part></tp:taxon-name>
                </italic>
              </td><td rowspan="1" colspan="1">Smangus, Hsinchu County</td><td rowspan="1" colspan="1">
                <named-content xmlns:xlink="http://www.w3.org/1999/xlink" content-type="dwc:verbatimCoordinates" xlink:type="simple">24°34.80'N, 121°20.07'E</named-content>
              </td><td rowspan="1" colspan="1">1576</td><td rowspan="1" colspan="1">SMG</td></tr><tr><td rowspan="1" colspan="1">
                <italic>
                  <tp:taxon-name><tp:taxon-name-part taxon-name-part-type="genus" reg="Lucanus">L.</tp:taxon-name-part> <tp:taxon-name-part taxon-name-part-type="species" reg="piceus">piceus</tp:taxon-name-part></tp:taxon-name>
                </italic>
              </td><td rowspan="1" colspan="1">Yuanyang Lake, Hsinchu County</td><td rowspan="1" colspan="1">
                <named-content xmlns:xlink="http://www.w3.org/1999/xlink" content-type="dwc:verbatimCoordinates" xlink:type="simple">24°34.62'N, 121°24.15'E</named-content>
              </td><td rowspan="1" colspan="1">1600</td><td rowspan="1" colspan="1">YYL</td></tr><tr><td rowspan="1" colspan="1">
                <italic>
                  <tp:taxon-name><tp:taxon-name-part taxon-name-part-type="genus" reg="Lucanus">L.</tp:taxon-name-part> <tp:taxon-name-part taxon-name-part-type="species" reg="piceus">piceus</tp:taxon-name-part></tp:taxon-name>
                </italic>
              </td><td rowspan="1" colspan="1">Pingyuan logging-trail, Yilan County</td><td rowspan="1" colspan="1">
                <named-content xmlns:xlink="http://www.w3.org/1999/xlink" content-type="dwc:verbatimCoordinates" xlink:type="simple">24°30.84'N, 121°34.24'E</named-content>
              </td><td rowspan="1" colspan="1">2000</td><td rowspan="1" colspan="1">PYLT</td></tr><tr><td rowspan="1" colspan="1">
                <italic>
                  <tp:taxon-name><tp:taxon-name-part taxon-name-part-type="genus" reg="Lucanus">L.</tp:taxon-name-part> <tp:taxon-name-part taxon-name-part-type="species" reg="piceus">piceus</tp:taxon-name-part></tp:taxon-name>
                </italic>
              </td><td rowspan="1" colspan="1">Mt. Wangyangshan, Yilan County</td><td rowspan="1" colspan="1">
                <named-content xmlns:xlink="http://www.w3.org/1999/xlink" content-type="dwc:verbatimCoordinates" xlink:type="simple">24°30.67'N, 121°36.98'E</named-content>
              </td><td rowspan="1" colspan="1">2050</td><td rowspan="1" colspan="1">WYS</td></tr><tr><td rowspan="1" colspan="1">
                <italic>
                  <tp:taxon-name><tp:taxon-name-part taxon-name-part-type="genus" reg="Lucanus">L.</tp:taxon-name-part> <tp:taxon-name-part taxon-name-part-type="species" reg="piceus">piceus</tp:taxon-name-part></tp:taxon-name>
                </italic>
              </td><td rowspan="1" colspan="1">Mt. Tongshan, Yilan County</td><td rowspan="1" colspan="1">
                <named-content xmlns:xlink="http://www.w3.org/1999/xlink" content-type="dwc:verbatimCoordinates" xlink:type="simple">24°30.35'N, 121°37.86'E</named-content>
              </td><td rowspan="1" colspan="1">1815</td><td rowspan="1" colspan="1">TS</td></tr><tr><td rowspan="1" colspan="1">
                <italic>
                  <tp:taxon-name><tp:taxon-name-part taxon-name-part-type="genus" reg="Lucanus">L.</tp:taxon-name-part> <tp:taxon-name-part taxon-name-part-type="species" reg="piceus">piceus</tp:taxon-name-part></tp:taxon-name>
                </italic>
              </td><td rowspan="1" colspan="1">Mt. Taipingshan, Yilan County</td><td rowspan="1" colspan="1">
                <named-content xmlns:xlink="http://www.w3.org/1999/xlink" content-type="dwc:verbatimCoordinates" xlink:type="simple">24°29.54'N, 121°32.20'E</named-content>
              </td><td rowspan="1" colspan="1">1877</td><td rowspan="1" colspan="1">TPS</td></tr><tr><td rowspan="1" colspan="1">
                <italic>
                  <tp:taxon-name><tp:taxon-name-part taxon-name-part-type="genus" reg="Lucanus">L.</tp:taxon-name-part> <tp:taxon-name-part taxon-name-part-type="species" reg="piceus">piceus</tp:taxon-name-part></tp:taxon-name>
                </italic>
              </td><td rowspan="1" colspan="1">Chiaping logging-trail, Yilan County</td><td rowspan="1" colspan="1">
                <named-content xmlns:xlink="http://www.w3.org/1999/xlink" content-type="dwc:verbatimCoordinates" xlink:type="simple">24°28.36'N, 121°27.84'E</named-content>
              </td><td rowspan="1" colspan="1">1940</td><td rowspan="1" colspan="1">CPLT</td></tr><tr><td rowspan="1" colspan="1">
                <italic>
                  <tp:taxon-name><tp:taxon-name-part taxon-name-part-type="genus" reg="Lucanus">L.</tp:taxon-name-part> <tp:taxon-name-part taxon-name-part-type="species" reg="piceus">piceus</tp:taxon-name-part></tp:taxon-name>
                </italic>
              </td><td rowspan="1" colspan="1">Sihyuanyakou, Yilan County</td><td rowspan="1" colspan="1">
                <named-content xmlns:xlink="http://www.w3.org/1999/xlink" content-type="dwc:verbatimCoordinates" xlink:type="simple">24°23.84'N, 121°21.39'E</named-content>
              </td><td rowspan="1" colspan="1">1965</td><td rowspan="1" colspan="1">SYYK</td></tr><tr><td rowspan="1" colspan="1">
                <italic>
                  <tp:taxon-name><tp:taxon-name-part taxon-name-part-type="genus" reg="Lucanus">L.</tp:taxon-name-part> <tp:taxon-name-part taxon-name-part-type="species" reg="piceus">piceus</tp:taxon-name-part></tp:taxon-name>
                </italic>
              </td><td rowspan="1" colspan="1">Shengguang, Taichung City</td><td rowspan="1" colspan="1">
                <named-content xmlns:xlink="http://www.w3.org/1999/xlink" content-type="dwc:verbatimCoordinates" xlink:type="simple">24°23.52'N, 121°21.14'E</named-content>
              </td><td rowspan="1" colspan="1">1960</td><td rowspan="1" colspan="1">SHG</td></tr><tr><td rowspan="1" colspan="1">
                <italic>
                  <tp:taxon-name><tp:taxon-name-part taxon-name-part-type="genus" reg="Lucanus">L.</tp:taxon-name-part> <tp:taxon-name-part taxon-name-part-type="species" reg="ogakii">ogakii</tp:taxon-name-part></tp:taxon-name>
                </italic>
              </td><td rowspan="1" colspan="1">Bilu Sacred Tree, Hualien County</td><td rowspan="1" colspan="1">
                <named-content xmlns:xlink="http://www.w3.org/1999/xlink" content-type="dwc:verbatimCoordinates" xlink:type="simple">24°10.85'N, 121°24.20'E</named-content>
              </td><td rowspan="1" colspan="1">2180</td><td rowspan="1" colspan="1">
                <abbrev xmlns:xlink="http://www.w3.org/1999/xlink" xlink:title="body length" xlink:type="simple">BL</abbrev>
                <bold>Type locality</bold>
              </td></tr><tr><td rowspan="1" colspan="1">
                <italic>
                  <tp:taxon-name><tp:taxon-name-part taxon-name-part-type="genus" reg="Lucanus">L.</tp:taxon-name-part> <tp:taxon-name-part taxon-name-part-type="species" reg="ogakii">ogakii</tp:taxon-name-part></tp:taxon-name>
                </italic>
              </td><td rowspan="1" colspan="1">Tzuen, Hualien County</td><td rowspan="1" colspan="1">
                <named-content xmlns:xlink="http://www.w3.org/1999/xlink" content-type="dwc:verbatimCoordinates" xlink:type="simple">24°11.43'N, 121°23.34'E</named-content>
              </td><td rowspan="1" colspan="1">1960</td><td rowspan="1" colspan="1">TE</td></tr><tr><td rowspan="1" colspan="1">
                <italic>
                  <tp:taxon-name><tp:taxon-name-part taxon-name-part-type="genus" reg="Lucanus">L.</tp:taxon-name-part> <tp:taxon-name-part taxon-name-part-type="species" reg="ogakii">ogakii</tp:taxon-name-part></tp:taxon-name>
                </italic>
              </td><td rowspan="1" colspan="1">Guanyuan, Hualien County</td><td rowspan="1" colspan="1">
                <named-content xmlns:xlink="http://www.w3.org/1999/xlink" content-type="dwc:verbatimCoordinates" xlink:type="simple">24°11.10'N, 121°20.50'E</named-content>
              </td><td rowspan="1" colspan="1">2330</td><td rowspan="1" colspan="1">GY</td></tr><tr><td rowspan="1" colspan="1">
                <italic>
                  <tp:taxon-name><tp:taxon-name-part taxon-name-part-type="genus" reg="Lucanus">L.</tp:taxon-name-part> <tp:taxon-name-part taxon-name-part-type="species" reg="ogakii">ogakii</tp:taxon-name-part></tp:taxon-name>
                </italic>
              </td><td rowspan="1" colspan="1">Dayuling, Hualien County</td><td rowspan="1" colspan="1">
                <named-content xmlns:xlink="http://www.w3.org/1999/xlink" content-type="dwc:verbatimCoordinates" xlink:type="simple">24°10.85'N, 121°18.60'E</named-content>
              </td><td rowspan="1" colspan="1">2564</td><td rowspan="1" colspan="1">DYL</td></tr><tr><td rowspan="1" colspan="1">
                <italic>
                  <tp:taxon-name><tp:taxon-name-part taxon-name-part-type="genus" reg="Lucanus">L.</tp:taxon-name-part> <tp:taxon-name-part taxon-name-part-type="species" reg="ogakii">ogakii</tp:taxon-name-part></tp:taxon-name>
                </italic>
              </td><td rowspan="1" colspan="1">Pingfeng cabin, Hualien County</td><td rowspan="1" colspan="1">
                <named-content xmlns:xlink="http://www.w3.org/1999/xlink" content-type="dwc:verbatimCoordinates" xlink:type="simple">24°09.78'N, 121°19.51'E</named-content>
              </td><td rowspan="1" colspan="1">2062</td><td rowspan="1" colspan="1">PFC</td></tr><tr><td rowspan="1" colspan="1">
                <italic>
                  <tp:taxon-name><tp:taxon-name-part taxon-name-part-type="genus" reg="Lucanus">L.</tp:taxon-name-part> <tp:taxon-name-part taxon-name-part-type="species" reg="ogakii">ogakii</tp:taxon-name-part></tp:taxon-name>
                </italic>
              </td><td rowspan="1" colspan="1">Ruisui logging-trail, Hualien County</td><td rowspan="1" colspan="1">
                <named-content xmlns:xlink="http://www.w3.org/1999/xlink" content-type="dwc:verbatimCoordinates" xlink:type="simple">23°31.82'N, 121°15.81'E</named-content>
              </td><td rowspan="1" colspan="1">2020</td><td rowspan="1" colspan="1">RS</td></tr><tr><td rowspan="1" colspan="1">
                <italic>
                  <tp:taxon-name><tp:taxon-name-part taxon-name-part-type="genus" reg="Lucanus">L.</tp:taxon-name-part> <tp:taxon-name-part taxon-name-part-type="species" reg="ogakii">ogakii</tp:taxon-name-part></tp:taxon-name>
                </italic>
              </td><td rowspan="1" colspan="1">Siangyang, Taitung County</td><td rowspan="1" colspan="1">
                <named-content xmlns:xlink="http://www.w3.org/1999/xlink" content-type="dwc:verbatimCoordinates" xlink:type="simple">23°14.91'N, 120°59.21'E</named-content>
              </td><td rowspan="1" colspan="1">2280</td><td rowspan="1" colspan="1">SY</td></tr></tbody></table></table-wrap><fig id="F3" position="float" orientation="portrait"><object-id xmlns:xlink="http://www.w3.org/1999/xlink" content-type="doi" xlink:type="simple">10.3897/zookeys.1267.160494.figure3</object-id><object-id xmlns:xlink="http://www.w3.org/1999/xlink" content-type="arpha" xlink:type="simple">57702B98-443F-5943-B174-B86D3C8A36EB</object-id><label>Figure 3.</label><caption><p>Comparative anatomy of the male genitalia of <italic><tp:taxon-name><tp:taxon-name-part taxon-name-part-type="genus" reg="Lucanus">L.</tp:taxon-name-part> <tp:taxon-name-part taxon-name-part-type="species" reg="kanoi">k.</tp:taxon-name-part> <tp:taxon-name-part taxon-name-part-type="subspecies" reg="kanoi">kanoi</tp:taxon-name-part></tp:taxon-name></italic> and related species. The flagellum is shown above, and the basal piece below. Note that the basal piece of <italic><tp:taxon-name><tp:taxon-name-part taxon-name-part-type="genus" reg="Lucanus">L.</tp:taxon-name-part> <tp:taxon-name-part taxon-name-part-type="species" reg="kanoi">k.</tp:taxon-name-part> <tp:taxon-name-part taxon-name-part-type="subspecies" reg="kanoi">kanoi</tp:taxon-name-part></tp:taxon-name></italic> is slightly larger than that of <italic><tp:taxon-name><tp:taxon-name-part taxon-name-part-type="genus" reg="Lucanus">L.</tp:taxon-name-part> <tp:taxon-name-part taxon-name-part-type="species" reg="piceus">piceus</tp:taxon-name-part></tp:taxon-name></italic>, with no other obvious morphological differences. Photographs by H. Huang. Scale bar: 1 mm.</p></caption><graphic xmlns:xlink="http://www.w3.org/1999/xlink" xlink:href="zookeys-1267-077_article-160494__-g003.jpg" id="oo_1517878.jpg" position="float" orientation="portrait" xlink:type="simple"><uri content-type="original_file" xlink:type="simple">https://binary.pensoft.net/fig/1517878</uri></graphic></fig><supplementary-material xmlns:xlink="http://www.w3.org/1999/xlink" id="S8" position="float" orientation="portrait" xlink:type="simple"><object-id content-type="doi" xlink:type="simple">10.3897/zookeys.1267.160494.suppl8</object-id><object-id content-type="arpha" xlink:type="simple">60DFD72D-252D-5F6E-9187-FDFDE75F90ED</object-id><label>Supplementary material 8</label><caption><p>Geographical distribution of the <italic><tp:taxon-name><tp:taxon-name-part taxon-name-part-type="genus" reg="Lucanus">L.</tp:taxon-name-part> <tp:taxon-name-part taxon-name-part-type="species" reg="kanoi">kanoi</tp:taxon-name-part></tp:taxon-name></italic> species complex in Taiwan</p></caption><statement content-type="dataType"><label>Data type</label><p>docx</p></statement><media xlink:href="zookeys-1267-077_article-160494__-s008.docx" mimetype="application" mime-subtype="vnd.openxmlformats-officedocument.wordprocessingml.document" position="float" orientation="portrait" id="oo_1517895.docx" xlink:type="simple"><uri content-type="original_file" xlink:type="simple">https://binary.pensoft.net/file/1517895</uri></media><permissions><license xlink:type="simple"><license-p>This dataset is made available under the Open Database License (<ext-link ext-link-type="uri" xlink:href="http://opendatacommons.org/licenses/odbl/1.0/" xlink:type="simple">http://opendatacommons.org/licenses/odbl/1.0/</ext-link>). The Open Database License (ODbL) is a license agreement intended to allow users to freely share, modify, and use this Dataset while maintaining this same freedom for others, provided that the original source and author(s) are credited.</license-p></license></permissions><attrib specific-use="authors"> Shu-Ping Wu, Yu-Fang Tsai, Ting-Yang Chien, Yi-Ting Chung, Ching-Jung Lai, Tsung-Hsien Hou, Chung-Chi Hwang</attrib></supplementary-material><fig id="F5" position="float" orientation="portrait"><object-id xmlns:xlink="http://www.w3.org/1999/xlink" content-type="doi" xlink:type="simple">10.3897/zookeys.1267.160494.figure5</object-id><object-id xmlns:xlink="http://www.w3.org/1999/xlink" content-type="arpha" xlink:type="simple">AC281B46-57BF-5CA2-B31D-D5834BA288A8</object-id><label>Figure 5.</label><caption><p>Inferred phylogenetic relationships of the <italic><tp:taxon-name><tp:taxon-name-part taxon-name-part-type="genus" reg="Lucanus">Lucanus</tp:taxon-name-part> <tp:taxon-name-part taxon-name-part-type="species" reg="kanoi">kanoi</tp:taxon-name-part></tp:taxon-name></italic> species complex. The phylogenetic tree was reconstructed using the <abbrev xmlns:xlink="http://www.w3.org/1999/xlink" xlink:title="maximum likelihood" xlink:type="simple">ML</abbrev> method based on a 1,598 bp concatenated dataset, comprising 507 bp of <abbrev xmlns:xlink="http://www.w3.org/1999/xlink" xlink:title="mitochondrial 16S ribosomal RNA" xlink:type="simple">16S rRNA</abbrev>, 644 bp of COI, and 447 bp of the nuclear Wnt <italic>gene</italic>. Sequences retrieved from GenBank are shown with voucher numbers and corresponding accession numbers (in black). Numbers above branches indicate fast-bootstrap support values above 70%. The substitution models applied were HKY+Γ+I for 16S and GTR+Γ+I for COI and <italic>Wnt.</italic> Outgroups include <italic><tp:taxon-name><tp:taxon-name-part taxon-name-part-type="genus" reg="Lucanus">L.</tp:taxon-name-part> <tp:taxon-name-part taxon-name-part-type="species" reg="swinhoei">swinhoei</tp:taxon-name-part></tp:taxon-name></italic>, <italic><tp:taxon-name><tp:taxon-name-part taxon-name-part-type="genus" reg="Lucanus">L.</tp:taxon-name-part> <tp:taxon-name-part taxon-name-part-type="species" reg="formosanus">formosanus</tp:taxon-name-part></tp:taxon-name></italic>, and <italic><tp:taxon-name><tp:taxon-name-part taxon-name-part-type="genus" reg="Neolucanus">Neolucanus</tp:taxon-name-part> <tp:taxon-name-part taxon-name-part-type="species" reg="swinhoei">swinhoei</tp:taxon-name-part></tp:taxon-name></italic>. Abbreviations: L.: <italic><tp:taxon-name><tp:taxon-name-part taxon-name-part-type="genus" reg="Lucanus">Lucanus</tp:taxon-name-part></tp:taxon-name></italic>; N.: <italic><tp:taxon-name><tp:taxon-name-part taxon-name-part-type="genus" reg="Neolucanus">Neolucanus</tp:taxon-name-part></tp:taxon-name></italic>; SY: Siangyang; RS: Ruisui; <abbrev xmlns:xlink="http://www.w3.org/1999/xlink" xlink:title="body length" xlink:type="simple">BL</abbrev>: Bilu Sacred Tree; BCT: Beichatianshan; TLS: Tielikushan; TPS: Taipingshan; YYL: Yuanyang Lake; SJ: Siji; SYYK: Sihyuanyakou; LLS: Lalashan; MF: Meifeng; LDS: Lidongshan; <abbrev xmlns:xlink="http://www.w3.org/1999/xlink" xlink:title="Songgang" xlink:type="simple">SG</abbrev>: Songgang; JD: Jyunda; BDW: Beidawushan.</p></caption><graphic xmlns:xlink="http://www.w3.org/1999/xlink" xlink:href="zookeys-1267-077_article-160494__-g005.jpg" id="oo_1517880.jpg" position="float" orientation="portrait" xlink:type="simple"><uri content-type="original_file" xlink:type="simple">https://binary.pensoft.net/fig/1517880</uri></graphic></fig><supplementary-material xmlns:xlink="http://www.w3.org/1999/xlink" id="S6" position="float" orientation="portrait" xlink:type="simple"><object-id content-type="doi" xlink:type="simple">10.3897/zookeys.1267.160494.suppl6</object-id><object-id content-type="arpha" xlink:type="simple">3372C96E-7989-50A7-845E-5356C7F94822</object-id><label>Supplementary material 6</label><caption><p>Bayesian phylogenetic relationships of the <italic><tp:taxon-name><tp:taxon-name-part taxon-name-part-type="genus" reg="Lucanus">Lucanus</tp:taxon-name-part> <tp:taxon-name-part taxon-name-part-type="species" reg="kanoi">kanoi</tp:taxon-name-part></tp:taxon-name></italic> species complex</p></caption><statement content-type="dataType"><label>Data type</label><p>docx</p></statement><media xlink:href="zookeys-1267-077_article-160494__-s006.docx" mimetype="application" mime-subtype="vnd.openxmlformats-officedocument.wordprocessingml.document" position="float" orientation="portrait" id="oo_1517893.docx" xlink:type="simple"><uri content-type="original_file" xlink:type="simple">https://binary.pensoft.net/file/1517893</uri></media><permissions><license xlink:type="simple"><license-p>This dataset is made available under the Open Database License (<ext-link ext-link-type="uri" xlink:href="http://opendatacommons.org/licenses/odbl/1.0/" xlink:type="simple">http://opendatacommons.org/licenses/odbl/1.0/</ext-link>). The Open Database License (ODbL) is a license agreement intended to allow users to freely share, modify, and use this Dataset while maintaining this same freedom for others, provided that the original source and author(s) are credited.</license-p></license></permissions><attrib specific-use="authors"> Shu-Ping Wu, Yu-Fang Tsai, Ting-Yang Chien, Yi-Ting Chung, Ching-Jung Lai, Tsung-Hsien Hou, Chung-Chi Hwang</attrib></supplementary-material></tp:treatment-sec><ref-list><ref id="B42"><mixed-citation xmlns:xlink="http://www.w3.org/1999/xlink" xlink:type="simple">Wang SY (1990) Illustrations of Stag Beetles in Taiwan. Taiwan Museum, Taipei, 189 pp. [in Chinese]</mixed-citation></ref><ref id="B5"><mixed-citation xmlns:xlink="http://www.w3.org/1999/xlink" xlink:type="simple">Chang YJ (1993) Stag Beetles of Taiwan. Newton Publishing Co. Ltd., Taipei, 111 pp. [in Chinese]</mixed-citation></ref><ref id="B43"><mixed-citation xmlns:xlink="http://www.w3.org/1999/xlink" xlink:type="simple">Wang SY (1994) Illustrations of Stag Beetles in Taiwan: To Learn about Insects of Taiwan V (<tp:taxon-name><tp:taxon-name-part taxon-name-part-type="order">Coleoptera</tp:taxon-name-part></tp:taxon-name>, <tp:taxon-name><tp:taxon-name-part taxon-name-part-type="family">Lucanidae</tp:taxon-name-part></tp:taxon-name>). Shu Shin Book Co., Taipei County, 207 pp. [in Chinese]</mixed-citation></ref><ref id="B6"><mixed-citation xmlns:xlink="http://www.w3.org/1999/xlink" xlink:type="simple">Chang YJ (2006) Stag Beetles 54. Yuan-Liou Publishing Co., Ltd., Taipei, 160 pp. [in Chinese]</mixed-citation></ref><ref id="B27"><mixed-citation xmlns:xlink="http://www.w3.org/1999/xlink" xlink:type="simple">Mizunuma T, Nagai S (1994) The Lucanid Beetles of the World. Part of Mushi Sha’s Iconographic Series of Insects, 1<sup>st</sup> edn., edited by H. Fijita. Mushi-Sha publishers, Tokyo, Japan, 337 pp.</mixed-citation></ref><ref id="B15"><mixed-citation xmlns:xlink="http://www.w3.org/1999/xlink" xlink:type="simple">Fujita H (2010) The Lucanid Beetles of the World. Mushi-Sha’s Iconographic Series of Insects 6, Mushi-Sha, Tokyo, Japan, 472 pp. [278 pl.]</mixed-citation></ref><ref id="B16"><mixed-citation xmlns:xlink="http://www.w3.org/1999/xlink" xlink:type="simple">Huang SJ (2016) The Daily of Stag Beetles. Mangrove Publications, a division of Cité Publishing Ltd., Taipei, 286 pp. [in Chinese]</mixed-citation></ref><ref id="B7"><mixed-citation xmlns:xlink="http://www.w3.org/1999/xlink" xlink:type="simple">Chang YJ (2024) A Field Guide to the Stag Beetles of Taiwan. Yuan-Liou Publishing Co., Ltd., Taipei, 191 pp. [in Chinese]</mixed-citation></ref><ref id="B17"><mixed-citation xmlns:xlink="http://www.w3.org/1999/xlink" xlink:type="simple">Huang H, Chen CC (2010) Stag beetles of China I. Formosa Eco. Co., Ltd., Taipei, Taiwan, 288 pp. [66 pl.]</mixed-citation></ref><ref id="B35"><mixed-citation xmlns:xlink="http://www.w3.org/1999/xlink" xlink:type="simple">Sakaino H, Yu CK (1993) Some notes on stag-beetles from Taiwan, with descriptions of two new subspecies (<tp:taxon-name><tp:taxon-name-part taxon-name-part-type="order">Coleoptera</tp:taxon-name-part></tp:taxon-name>, <tp:taxon-name><tp:taxon-name-part taxon-name-part-type="family">Lucanidae</tp:taxon-name-part></tp:taxon-name>). Gekkan-Mushi 272: 13–16.</mixed-citation></ref><ref id="B24"><mixed-citation xmlns:xlink="http://www.w3.org/1999/xlink" xlink:type="simple">Kurosawa Y (1966) Descriptions of Two New Species of the Genus <tp:taxon-name><tp:taxon-name-part taxon-name-part-type="genus">Lucanus</tp:taxon-name-part></tp:taxon-name> SCOPOLI from Formosa (<tp:taxon-name><tp:taxon-name-part taxon-name-part-type="order">Coleoptera</tp:taxon-name-part></tp:taxon-name>, <tp:taxon-name><tp:taxon-name-part taxon-name-part-type="family">Lucanidae</tp:taxon-name-part></tp:taxon-name>). Bulletin of the National Museum of Nature and Science, Tokyo 9(3): 339–345.</mixed-citation></ref><ref id="B19"><mixed-citation xmlns:xlink="http://www.w3.org/1999/xlink" xlink:type="simple">Imanishi O (1990) A New Species of the Genus <tp:taxon-name><tp:taxon-name-part taxon-name-part-type="genus">Lucanus</tp:taxon-name-part></tp:taxon-name> Scopoli from Formosa (<tp:taxon-name><tp:taxon-name-part taxon-name-part-type="order">Coleoptera</tp:taxon-name-part></tp:taxon-name>, <tp:taxon-name><tp:taxon-name-part taxon-name-part-type="family">Lucanidae</tp:taxon-name-part></tp:taxon-name>). Insect and Nature 25(7): 15–18. [In Japanese with brief English description]</mixed-citation></ref></ref-list></tp:taxon-treatment>
