# Supplementary material for: Systematic revision and biogeography of the endemic Lucanus kanoi species complex (Coleoptera, Lucanidae) from Taiwan, with the description of a new subspecies
Source: Zookeys. 2026 Jan 22;1267:77–117. doi: 10.3897/zookeys.1267.160494 (PMC12856485; doi:10.3897/zookeys.1267.160494)
Supplement: XML Treatment for Lucanus kanoi kavulunganus [file zookeys.1267.160494-treatment3.xml]

<!DOCTYPE tp:taxon-treatment
  PUBLIC "-//TaxonX//DTD Taxonomic Treatment Publishing DTD v0 20100105//EN" "tax-treatment-NSO.dtd">
<tp:taxon-treatment xmlns:tp="http://www.plazi.org/taxpub"><tp:treatment-meta><kwd-group><label>Taxon classification</label><kwd>
                <named-content content-type="kingdom">Animalia</named-content>
              </kwd><kwd>
                <named-content content-type="order">Coleoptera</named-content>
              </kwd><kwd>
                <named-content content-type="family">Lucanidae</named-content>
              </kwd></kwd-group><mixed-citation publication-type="journal"><person-group><name><surname>Wu</surname><given-names>Shu-Ping</given-names></name><name><surname>Tsai</surname><given-names>Yu-Fang</given-names></name><name><surname>Chien</surname><given-names>Ting-Yang</given-names></name><name><surname>Chung</surname><given-names>Yi-Ting</given-names></name><name><surname>Lai</surname><given-names>Ching-Jung</given-names></name><name><surname>Hou</surname><given-names>Tsung-Hsien</given-names></name><name><surname>Hwang</surname><given-names>Chung-Chi</given-names></name></person-group><article-title>Systematic revision and biogeography of the endemic <italic><tp:taxon-name><tp:taxon-name-part taxon-name-part-type="genus" reg="Lucanus">Lucanus</tp:taxon-name-part> <tp:taxon-name-part taxon-name-part-type="species" reg="kanoi">kanoi</tp:taxon-name-part></tp:taxon-name></italic> species complex (<tp:taxon-name><tp:taxon-name-part taxon-name-part-type="order" reg="Coleoptera">Coleoptera</tp:taxon-name-part></tp:taxon-name>, <tp:taxon-name><tp:taxon-name-part taxon-name-part-type="family" reg="Lucanidae">Lucanidae</tp:taxon-name-part></tp:taxon-name>) from Taiwan, with the description of a new subspecies</article-title><source>Zookeys</source><day>22</day><month>01</month><year>2026</year><volume>1267</volume><fpage>77</fpage><lpage>117</lpage><pub-id pub-id-type="doi">10.3897/zookeys.1267.160494</pub-id></mixed-citation></tp:treatment-meta><tp:nomenclature><tp:taxon-name><object-id xmlns:xlink="http://www.w3.org/1999/xlink" content-type="arpha" xlink:type="simple">B85B1799-021B-56BF-B08E-525FF4EBA7F1</object-id><tp:taxon-name-part taxon-name-part-type="genus" reg="Lucanus">Lucanus</tp:taxon-name-part> <tp:taxon-name-part taxon-name-part-type="species" reg="kanoi">kanoi</tp:taxon-name-part> <tp:taxon-name-part taxon-name-part-type="subspecies" reg="kavulunganus">kavulunganus</tp:taxon-name-part><object-id xmlns:xlink="http://www.w3.org/1999/xlink" content-type="zoobank" xlink:type="simple">https://zoobank.org/E2B73C17-1038-4F5E-9571-35EEB8CB6291</object-id></tp:taxon-name><tp:taxon-status xmlns:xlink="http://www.w3.org/1999/xlink" xlink:type="simple">subsp. nov.</tp:taxon-status></tp:nomenclature><tp:treatment-sec sec-type="Type material"><title>Type material.</title><p><bold><italic>Holotype</italic></bold>. An adult male (Fig. <xref ref-type="fig" rid="F8">8A, B</xref>), 41.44 mm, collected on Kuaigu, 2140 m elevation, Mt. Beidawushan, Pingtung County, Taiwan (Fig. <xref ref-type="fig" rid="F2">2</xref>; Table <xref ref-type="table" rid="T2">2</xref>; <named-content xmlns:xlink="http://www.w3.org/1999/xlink" content-type="dwc:verbatimCoordinates" xlink:type="simple">22°36.93'N, 120°44.53'E</named-content>), 20 June 2023 by Ting-Yang Chien, Yi-Ting Chung, Zong-Yu He and Jing-Jie Lo. Deposited in Taiwan Agricultural Research Institute (<abbrev xmlns:xlink="http://www.w3.org/1999/xlink" xlink:title="Taiwan Agricultural Research Institute" xlink:type="simple">TARI</abbrev>, Wufeng, Taiwan). <bold><italic>Paratypes</italic></bold>. Paratype 1, an adult male with the femur orange plaque, 36.65 mm (Fig. <xref ref-type="fig" rid="F8">8C, D</xref>). Collected in type locality 18 June 2024 by Yu-Fang Tsai. Deposited in Taiwan Agricultural Research Institute (<abbrev xmlns:xlink="http://www.w3.org/1999/xlink" xlink:title="Taiwan Agricultural Research Institute" xlink:type="simple">TARI</abbrev>, Wufeng, Taiwan). Paratype 2, an adult female, 35.50 mm, (Fig. <xref ref-type="fig" rid="F8">8E, F</xref>). Collected in type locality 6 June 2024 by Yu-Fang Tsai. Deposited in Taiwan Agricultural Research Institute (<abbrev xmlns:xlink="http://www.w3.org/1999/xlink" xlink:title="Taiwan Agricultural Research Institute" xlink:type="simple">TARI</abbrev>, Wufeng, Taiwan). A total of 44 specimens (37 males and 7 females) are designated as paratypes in this study. All paratypes were collected from the type locality. The sampling periods and numbers of specimens collected are as follows: 7 June 2014, 2 males 1 female; 25 June 2018, 8 males 1 female; 27 June 2022, 4 males 1 female; 20 June 2023, 3 males 2 females; 6 June 2024, 3 males 1 female; 9 June 2024, 3 males; 18 June 2024, 9 males; 22 June 2024, 2 males; 23 June 2024, 4 males 1 female. The specimens are deposited in the Taiwan Agricultural Research Institute (<abbrev xmlns:xlink="http://www.w3.org/1999/xlink" xlink:title="Taiwan Agricultural Research Institute" xlink:type="simple">TARI</abbrev>), the Biological Museum of the University of Taipei (<abbrev xmlns:xlink="http://www.w3.org/1999/xlink" content-type="institution" xlink:title="Biological Museum of the University of Taipei" xlink:type="simple">BMUT</abbrev>), and will be transferred to other museums later.</p><fig id="F8" position="float" orientation="portrait"><object-id xmlns:xlink="http://www.w3.org/1999/xlink" content-type="doi" xlink:type="simple">10.3897/zookeys.1267.160494.figure8</object-id><object-id xmlns:xlink="http://www.w3.org/1999/xlink" content-type="arpha" xlink:type="simple">570ADE3E-70CB-5A9B-9DDF-2354B79922EF</object-id><label>Figure 8.</label><caption><p>Type specimen of <italic><tp:taxon-name><tp:taxon-name-part taxon-name-part-type="genus" reg="Lucanus">Lucanus</tp:taxon-name-part> <tp:taxon-name-part taxon-name-part-type="species" reg="kanoi">kanoi</tp:taxon-name-part> <tp:taxon-name-part taxon-name-part-type="subspecies" reg="kavulunganus">kavulunganus</tp:taxon-name-part></tp:taxon-name></italic> subsp. nov. <bold>A, B</bold>. Holotype; <bold>C, D</bold>. Paratype 1 (male with orange plaque of femur); <bold>E, F</bold>. Paratype 2 (female). All type specimens presented here were from the type locality and deposited in Taiwan Agricultural Research Institute (<abbrev xmlns:xlink="http://www.w3.org/1999/xlink" xlink:title="Taiwan Agricultural Research Institute" xlink:type="simple">TARI</abbrev>). Scale bar: 1 cm.</p></caption><graphic xmlns:xlink="http://www.w3.org/1999/xlink" xlink:href="zookeys-1267-077_article-160494__-g008.jpg" id="oo_1517883.jpg" position="float" orientation="portrait" xlink:type="simple"><uri content-type="original_file" xlink:type="simple">https://binary.pensoft.net/fig/1517883</uri></graphic></fig></tp:treatment-sec><tp:treatment-sec sec-type="Diagnosis"><title>Diagnosis.</title><p>A moderately sized species of <italic><tp:taxon-name><tp:taxon-name-part taxon-name-part-type="genus" reg="Lucanus">Lucanus</tp:taxon-name-part></tp:taxon-name></italic>. Males measure 36.22 ± 3.69 mm in body length (range: 28.07–46.79 mm; <italic>n =</italic> 38), while females measure 34.53 ± 2.44 mm (range: 30.90–37.17 mm; <italic>n =</italic> 7). This species is morphologically similar to <italic><tp:taxon-name><tp:taxon-name-part taxon-name-part-type="genus" reg="Lucanus">L.</tp:taxon-name-part> <tp:taxon-name-part taxon-name-part-type="species" reg="kanoi">kanoi</tp:taxon-name-part> <tp:taxon-name-part taxon-name-part-type="subspecies" reg="kanoi">kanoi</tp:taxon-name-part></tp:taxon-name></italic>, but males are slightly smaller and females slightly larger. The molecular phylogenetics based on the two mtDNA markers showed an early divergence of the subspecies from <italic><tp:taxon-name><tp:taxon-name-part taxon-name-part-type="genus" reg="Lucanus">L.</tp:taxon-name-part> <tp:taxon-name-part taxon-name-part-type="species" reg="kanoi">kanoi</tp:taxon-name-part> <tp:taxon-name-part taxon-name-part-type="subspecies" reg="kanoi">kanoi</tp:taxon-name-part></tp:taxon-name></italic> (Suppl. material <xref ref-type="supplementary-material" rid="S7">7</xref>).</p><p><bold>Male</bold>. Clypeolabrum shorter and broader than in <italic><tp:taxon-name><tp:taxon-name-part taxon-name-part-type="genus" reg="Lucanus">L.</tp:taxon-name-part> <tp:taxon-name-part taxon-name-part-type="species" reg="kanoi">kanoi</tp:taxon-name-part> <tp:taxon-name-part taxon-name-part-type="subspecies" reg="kanoi">kanoi</tp:taxon-name-part></tp:taxon-name></italic>, with the labrum clearly separated from the clypeus laterally. Lateral angles of clypeus distinct; frontal ridge indistinct. Elytra glossy, predominantly blackish; a few individuals are reddish brown. Mandibles straight, slightly incurved inward, with a distinct basal tooth positioned close to the base and clearly separated from the adjacent tooth, the basal tooth of the mandible is situated approximately at the basal 1/3–1/4 of its length. Ventral surface between meso- and metacoxae covered with dense, short, yellowish pubescence. Legs blackish to dark brown, matching the coloration of the ventral body surface. A minority of individuals (12/38; 31.6%) exhibit a yellowish to dark orange plaque on the ventral side of the femora, but this trait is inconsistent and not taxonomically informative (Figs <xref ref-type="fig" rid="F8">8</xref>, <xref ref-type="fig" rid="F9">9</xref>, Table <xref ref-type="table" rid="T3">3</xref>, Suppl. material <xref ref-type="supplementary-material" rid="S1">1</xref>).</p><fig id="F9" position="float" orientation="portrait"><object-id xmlns:xlink="http://www.w3.org/1999/xlink" content-type="doi" xlink:type="simple">10.3897/zookeys.1267.160494.figure9</object-id><object-id xmlns:xlink="http://www.w3.org/1999/xlink" content-type="arpha" xlink:type="simple">D82AF66C-4BB0-54C2-90B2-B03218A3200B</object-id><label>Figure 9.</label><caption><p><italic><tp:taxon-name><tp:taxon-name-part taxon-name-part-type="genus" reg="Lucanus">Lucanus</tp:taxon-name-part> <tp:taxon-name-part taxon-name-part-type="species" reg="kanoi">kanoi</tp:taxon-name-part> <tp:taxon-name-part taxon-name-part-type="subspecies" reg="kavulunganus">kavulunganus</tp:taxon-name-part></tp:taxon-name></italic> subsp. nov., variation in gender, size, mandible, and color. <bold>A, B, E, F</bold>. Maximum form of male; <bold>C, D</bold>. Female; <bold>G–J</bold>. Medium form; <bold>K, L</bold>. Minimum form; <bold>M–P</bold>. With the orange plaque on femur. Scale bar: 1 cm.</p></caption><graphic xmlns:xlink="http://www.w3.org/1999/xlink" xlink:href="zookeys-1267-077_article-160494__-g009.jpg" id="oo_1517884.jpg" position="float" orientation="portrait" xlink:type="simple"><uri content-type="original_file" xlink:type="simple">https://binary.pensoft.net/fig/1517884</uri></graphic></fig><p><bold>Female</bold>. Externally similar to <italic><tp:taxon-name><tp:taxon-name-part taxon-name-part-type="genus" reg="Lucanus">L.</tp:taxon-name-part> <tp:taxon-name-part taxon-name-part-type="species" reg="kanoi">kanoi</tp:taxon-name-part> <tp:taxon-name-part taxon-name-part-type="subspecies" reg="kanoi">kanoi</tp:taxon-name-part></tp:taxon-name></italic>. Anterior angles of head sharp and distinct. Inner tooth of left mandible single-pointed. Posterior margin of canthus inconspicuous. Head punctation coarse and distinct. Elytra matte, blackish to dark brown. Pronotum not widened at anterior third; evenly rounded anteriorly. Metasternum covered with short pubescence. Femora uniformly dark, lacking the yellowish to orange plaque observed in some males (Figs <xref ref-type="fig" rid="F8">8E</xref>, <xref ref-type="fig" rid="F8">8F</xref>, <xref ref-type="fig" rid="F9">9C</xref>, <xref ref-type="fig" rid="F9">9D</xref>).</p><p><bold><italic>Genitalia</italic></bold>. Male. In dorsal view, the cephalic process of the paramere is stout. The apical duct and basal belt of the flagellum together measure ~ 1.4 times in length. The ventral plate of the basal piece is well developed and elongate, exhibiting a shallow median concavity and extending distinctly beyond the caudal margin of the basal piece. The ventral plate of the ninth abdominal segment is markedly constricted anterior to the caudal expansion. The flagellum is comparable in length to that of <italic><tp:taxon-name><tp:taxon-name-part taxon-name-part-type="genus" reg="Lucanus">L.</tp:taxon-name-part> <tp:taxon-name-part taxon-name-part-type="species" reg="kanoi">k.</tp:taxon-name-part> <tp:taxon-name-part taxon-name-part-type="subspecies" reg="kanoi">kanoi</tp:taxon-name-part></tp:taxon-name></italic> or <italic><tp:taxon-name><tp:taxon-name-part taxon-name-part-type="genus" reg="Lucanus">L.</tp:taxon-name-part> <tp:taxon-name-part taxon-name-part-type="species" reg="piceus">piceus</tp:taxon-name-part></tp:taxon-name></italic>. In lateral view, the apex of the paramere is not emarginate (Fig. <xref ref-type="fig" rid="F3">3</xref>, Table <xref ref-type="table" rid="T3">3</xref>).</p><p>Female. Female genitalia do not exhibit significant differences from those of closely related species, including <italic><tp:taxon-name><tp:taxon-name-part taxon-name-part-type="genus" reg="Lucanus">L.</tp:taxon-name-part> <tp:taxon-name-part taxon-name-part-type="species" reg="kanoi">k.</tp:taxon-name-part> <tp:taxon-name-part taxon-name-part-type="subspecies" reg="kanoi">kanoi</tp:taxon-name-part></tp:taxon-name></italic>, <italic><tp:taxon-name><tp:taxon-name-part taxon-name-part-type="genus" reg="Lucanus">L.</tp:taxon-name-part> <tp:taxon-name-part taxon-name-part-type="species" reg="piceus">piceus</tp:taxon-name-part></tp:taxon-name></italic>, and <italic><tp:taxon-name><tp:taxon-name-part taxon-name-part-type="genus" reg="Lucanus">L.</tp:taxon-name-part> <tp:taxon-name-part taxon-name-part-type="species" reg="ogakii">ogakii</tp:taxon-name-part></tp:taxon-name></italic> (<xref ref-type="bibr" rid="B17">Huang and Chen 2010</xref>). The spermathecal duct is ~ 2.5× the length of the spermatheca and 1.5× the length of the hemisternite. The spermatheca, which is sclerotized, measures 0.5–0.7× the length of the hemisternite. The spermathecal duct is weakly sclerotized. The spermathecal gland is distinctly broader than the spermatheca and nearly equal in length. The central portion of the ninth tergite is weakly to strongly produced posteriorly. The lateral angles of the terminal abdominal tergite are indistinct, and the terminal abdominal ventrite is medially excavated.</p></tp:treatment-sec><tp:treatment-sec sec-type="Description"><title>Description.</title><p>This subspecies, <italic><tp:taxon-name><tp:taxon-name-part taxon-name-part-type="genus" reg="Lucanus">L.</tp:taxon-name-part> <tp:taxon-name-part taxon-name-part-type="species" reg="kanoi">kanoi</tp:taxon-name-part> <tp:taxon-name-part taxon-name-part-type="subspecies" reg="kavulunganus">kavulunganus</tp:taxon-name-part></tp:taxon-name></italic> is very similar to <italic><tp:taxon-name><tp:taxon-name-part taxon-name-part-type="genus" reg="Lucanus">L.</tp:taxon-name-part> <tp:taxon-name-part taxon-name-part-type="species" reg="kanoi">kanoi</tp:taxon-name-part> <tp:taxon-name-part taxon-name-part-type="subspecies" reg="kanoi">kanoi</tp:taxon-name-part></tp:taxon-name></italic> but slightly smaller. General morphological characteristics, genital anatomy, and color variation are shown in Figs <xref ref-type="fig" rid="F3">3</xref>, <xref ref-type="fig" rid="F8">8</xref>, <xref ref-type="fig" rid="F9">9</xref>, Table <xref ref-type="table" rid="T3">3</xref>. The “odd” orange plaque on the femur of male individuals (see description of related taxa in this article) has the highest occurrence rate, with more than 30% of males (31.58%, 12 of 38) exhibiting this characteristic, although this feature is not a reliable basis for taxonomy (Fig. <xref ref-type="fig" rid="F9">9</xref>, Table <xref ref-type="table" rid="T3">3</xref>, Suppl. material <xref ref-type="supplementary-material" rid="S1">1</xref>).</p></tp:treatment-sec><tp:treatment-sec sec-type="Etymology"><title>Etymology.</title><p>The name <italic>kavulunganus</italic> refers to the type locality of this species, Mt. Beidawushan. “Kavulungan” is the name given to Mt. Beidawushan by the indigenous Paiwan people.</p></tp:treatment-sec><tp:treatment-sec sec-type="Distribution"><title>Distribution.</title><p>This small subspecies of <italic><tp:taxon-name><tp:taxon-name-part taxon-name-part-type="genus" reg="Lucanus">L.</tp:taxon-name-part> <tp:taxon-name-part taxon-name-part-type="species" reg="kanoi">kanoi</tp:taxon-name-part></tp:taxon-name></italic> is currently known to be distributed only in the highland primeval broad-leaved forest areas near Kuaigu on Mt. Beidawushan, with an altitude range of ca 2000 to 2200 meters a.s.l. (Fig. <xref ref-type="fig" rid="F2">2</xref>, Table <xref ref-type="table" rid="T2">2</xref>).</p></tp:treatment-sec><tp:treatment-sec sec-type="Ecology"><title>Ecology.</title><p>Adults are primarily active in June. By comparing the monthly average temperature isotherms for June with the species’ altitudinal range, it is inferred that this stag beetle tends to inhabit cooler environments (Suppl. material <xref ref-type="supplementary-material" rid="S8">8</xref>).</p></tp:treatment-sec><tp:treatment-sec sec-type="Conservation status"><title>Conservation status.</title><p>Not evaluated (<abbrev xmlns:xlink="http://www.w3.org/1999/xlink" xlink:title="Not evaluated" xlink:type="simple">NE</abbrev>).</p></tp:treatment-sec><tp:treatment-sec sec-type="Remarks"><title>Remarks.</title><p>Based on observations and descriptions from climbers, it is believed that this subspecies is also present on Mt. Nandawushan (Pinayuanan: Itamilimilingan), though confirmation is needed.</p></tp:treatment-sec><tp:treatment-sec><!--Section generated to contain objects referenced in tp:taxon-treatment.--><fig id="F2" position="float" orientation="portrait"><object-id xmlns:xlink="http://www.w3.org/1999/xlink" content-type="doi" xlink:type="simple">10.3897/zookeys.1267.160494.figure2</object-id><object-id xmlns:xlink="http://www.w3.org/1999/xlink" content-type="arpha" xlink:type="simple">2059734C-197C-5F6A-97DF-A77F45BDA11F</object-id><label>Figure 2.</label><caption><p>Type localities and sampling sites of <italic><tp:taxon-name><tp:taxon-name-part taxon-name-part-type="genus" reg="Lucanus">L.</tp:taxon-name-part> <tp:taxon-name-part taxon-name-part-type="species" reg="kanoi">kanoi</tp:taxon-name-part></tp:taxon-name></italic> species complex in this study. No specimens of <italic><tp:taxon-name><tp:taxon-name-part taxon-name-part-type="genus" reg="Lucanus">L.</tp:taxon-name-part> <tp:taxon-name-part taxon-name-part-type="species" reg="ogakii">ogakii</tp:taxon-name-part></tp:taxon-name></italic> from Mt. Chuyunshan were available for this study; the localities on the map are taken from <xref ref-type="bibr" rid="B35">Sakaino and Yu (1993)</xref>.</p></caption><graphic xmlns:xlink="http://www.w3.org/1999/xlink" xlink:href="zookeys-1267-077_article-160494__-g002.jpg" id="oo_1517877.jpg" position="float" orientation="portrait" xlink:type="simple"><uri content-type="original_file" xlink:type="simple">https://binary.pensoft.net/fig/1517877</uri></graphic></fig><table-wrap id="T2" position="float" orientation="portrait"><label>Table 2.</label><caption><p>Sampling localities of this study.</p></caption><table><tbody><tr><th rowspan="2" colspan="1">Species</th><th rowspan="1" colspan="2">Distribution</th><th rowspan="2" colspan="1">Altitude (meters, a.s.l.)</th><th rowspan="2" colspan="1">Acronyms / Remarks</th></tr><tr><th rowspan="1" colspan="1">Locality</th><th rowspan="1" colspan="1">GPS Coordinates</th></tr><tr><td rowspan="1" colspan="1">
                <italic>
                  <tp:taxon-name><tp:taxon-name-part taxon-name-part-type="genus" reg="Lucanus">Lucanus</tp:taxon-name-part> <tp:taxon-name-part taxon-name-part-type="species" reg="kanoi">k.</tp:taxon-name-part> <tp:taxon-name-part taxon-name-part-type="subspecies" reg="kanoi">kanoi</tp:taxon-name-part></tp:taxon-name>
                </italic>
              </td><td rowspan="1" colspan="1">Songgang, Nantou County</td><td rowspan="1" colspan="1">
                <named-content xmlns:xlink="http://www.w3.org/1999/xlink" content-type="dwc:verbatimCoordinates" xlink:type="simple">24°04.22'N, 121°10.03'E</named-content>
              </td><td rowspan="1" colspan="1">2030</td><td rowspan="1" colspan="1"><abbrev xmlns:xlink="http://www.w3.org/1999/xlink" xlink:title="Songgang" xlink:type="simple">SG</abbrev> / <bold>Type locality</bold></td></tr><tr><td rowspan="1" colspan="1">
                <italic>
                  <tp:taxon-name><tp:taxon-name-part taxon-name-part-type="genus" reg="Lucanus">L.</tp:taxon-name-part> <tp:taxon-name-part taxon-name-part-type="species" reg="kanoi">k.</tp:taxon-name-part> <tp:taxon-name-part taxon-name-part-type="subspecies" reg="kanoi">kanoi</tp:taxon-name-part></tp:taxon-name>
                </italic>
              </td><td rowspan="1" colspan="1">Mt. Lalashan, Taoyuan City</td><td rowspan="1" colspan="1">
                <named-content xmlns:xlink="http://www.w3.org/1999/xlink" content-type="dwc:verbatimCoordinates" xlink:type="simple">24°43.84'N, 121°26.05'E</named-content>
              </td><td rowspan="1" colspan="1">2031</td><td rowspan="1" colspan="1">LLS</td></tr><tr><td rowspan="1" colspan="1">
                <italic>
                  <tp:taxon-name><tp:taxon-name-part taxon-name-part-type="genus" reg="Lucanus">L.</tp:taxon-name-part> <tp:taxon-name-part taxon-name-part-type="species" reg="kanoi">k.</tp:taxon-name-part> <tp:taxon-name-part taxon-name-part-type="subspecies" reg="kanoi">kanoi</tp:taxon-name-part></tp:taxon-name>
                </italic>
              </td><td rowspan="1" colspan="1">Mt. Fufushan, Taoyuan City</td><td rowspan="1" colspan="1">
                <named-content xmlns:xlink="http://www.w3.org/1999/xlink" content-type="dwc:verbatimCoordinates" xlink:type="simple">24°43.50'N, 121°24.14'E</named-content>
              </td><td rowspan="1" colspan="1">1870</td><td rowspan="1" colspan="1">FFS</td></tr><tr><td rowspan="1" colspan="1">
                <italic>
                  <tp:taxon-name><tp:taxon-name-part taxon-name-part-type="genus" reg="Lucanus">L.</tp:taxon-name-part> <tp:taxon-name-part taxon-name-part-type="species" reg="kanoi">k.</tp:taxon-name-part> <tp:taxon-name-part taxon-name-part-type="subspecies" reg="kanoi">kanoi</tp:taxon-name-part></tp:taxon-name>
                </italic>
              </td><td rowspan="1" colspan="1">Mt. Tamanshan, Taoyuan City</td><td rowspan="1" colspan="1">
                <named-content xmlns:xlink="http://www.w3.org/1999/xlink" content-type="dwc:verbatimCoordinates" xlink:type="simple">24°42.00'N, 121°25.93'E</named-content>
              </td><td rowspan="1" colspan="1">1800</td><td rowspan="1" colspan="1">TMS</td></tr><tr><td rowspan="1" colspan="1">
                <italic>
                  <tp:taxon-name><tp:taxon-name-part taxon-name-part-type="genus" reg="Lucanus">L.</tp:taxon-name-part> <tp:taxon-name-part taxon-name-part-type="species" reg="kanoi">k.</tp:taxon-name-part> <tp:taxon-name-part taxon-name-part-type="subspecies" reg="kanoi">kanoi</tp:taxon-name-part></tp:taxon-name>
                </italic>
              </td><td rowspan="1" colspan="1">Mt. Lidongshan, Hsinchu County</td><td rowspan="1" colspan="1">
                <named-content xmlns:xlink="http://www.w3.org/1999/xlink" content-type="dwc:verbatimCoordinates" xlink:type="simple">24°41.58'N, 121°18.22'E</named-content>
              </td><td rowspan="1" colspan="1">1914</td><td rowspan="1" colspan="1">LDS</td></tr><tr><td rowspan="1" colspan="1">
                <italic>
                  <tp:taxon-name><tp:taxon-name-part taxon-name-part-type="genus" reg="Lucanus">L.</tp:taxon-name-part> <tp:taxon-name-part taxon-name-part-type="species" reg="kanoi">k.</tp:taxon-name-part> <tp:taxon-name-part taxon-name-part-type="subspecies" reg="kanoi">kanoi</tp:taxon-name-part></tp:taxon-name>
                </italic>
              </td><td rowspan="1" colspan="1">Mt. Shimatashan, Hsinchu County</td><td rowspan="1" colspan="1">
                <named-content xmlns:xlink="http://www.w3.org/1999/xlink" content-type="dwc:verbatimCoordinates" xlink:type="simple">24°37.53'N, 121°14.99'E</named-content>
              </td><td rowspan="1" colspan="1">1942</td><td rowspan="1" colspan="1">SMTS</td></tr><tr><td rowspan="1" colspan="1">
                <italic>
                  <tp:taxon-name><tp:taxon-name-part taxon-name-part-type="genus" reg="Lucanus">L.</tp:taxon-name-part> <tp:taxon-name-part taxon-name-part-type="species" reg="kanoi">k.</tp:taxon-name-part> <tp:taxon-name-part taxon-name-part-type="subspecies" reg="kanoi">kanoi</tp:taxon-name-part></tp:taxon-name>
                </italic>
              </td><td rowspan="1" colspan="1">Meifeng, Nantou County</td><td rowspan="1" colspan="1">
                <named-content xmlns:xlink="http://www.w3.org/1999/xlink" content-type="dwc:verbatimCoordinates" xlink:type="simple">24°05.41'N, 121°10.44'E</named-content>
              </td><td rowspan="1" colspan="1">2100</td><td rowspan="1" colspan="1">MF</td></tr><tr><td rowspan="1" colspan="1">
                <italic>
                  <tp:taxon-name><tp:taxon-name-part taxon-name-part-type="genus" reg="Lucanus">L.</tp:taxon-name-part> <tp:taxon-name-part taxon-name-part-type="species" reg="kanoi">k.</tp:taxon-name-part> <tp:taxon-name-part taxon-name-part-type="subspecies" reg="kanoi">kanoi</tp:taxon-name-part></tp:taxon-name>
                </italic>
              </td><td rowspan="1" colspan="1">Qingjing Farm, Nantou County</td><td rowspan="1" colspan="1">
                <named-content xmlns:xlink="http://www.w3.org/1999/xlink" content-type="dwc:verbatimCoordinates" xlink:type="simple">24°03.49'N, 121°09.75'E</named-content>
              </td><td rowspan="1" colspan="1">1900</td><td rowspan="1" colspan="1">QJ</td></tr><tr><td rowspan="1" colspan="1">
                <italic>
                  <tp:taxon-name><tp:taxon-name-part taxon-name-part-type="genus" reg="Lucanus">L.</tp:taxon-name-part> <tp:taxon-name-part taxon-name-part-type="species" reg="kanoi">k.</tp:taxon-name-part> <tp:taxon-name-part taxon-name-part-type="subspecies" reg="kanoi">kanoi</tp:taxon-name-part></tp:taxon-name>
                </italic>
              </td><td rowspan="1" colspan="1">Tunyuan, Nantou County</td><td rowspan="1" colspan="1">
                <named-content xmlns:xlink="http://www.w3.org/1999/xlink" content-type="dwc:verbatimCoordinates" xlink:type="simple">24°03.06'N, 121°12.92'E</named-content>
              </td><td rowspan="1" colspan="1">2020</td><td rowspan="1" colspan="1">TY</td></tr><tr><td rowspan="1" colspan="1">
                <italic>
                  <tp:taxon-name><tp:taxon-name-part taxon-name-part-type="genus" reg="Lucanus">L.</tp:taxon-name-part> <tp:taxon-name-part taxon-name-part-type="species" reg="kanoi">k.</tp:taxon-name-part> <tp:taxon-name-part taxon-name-part-type="subspecies" reg="kanoi">kanoi</tp:taxon-name-part></tp:taxon-name>
                </italic>
              </td><td rowspan="1" colspan="1">Jyunda logging-trail, Nantou County</td><td rowspan="1" colspan="1">
                <named-content xmlns:xlink="http://www.w3.org/1999/xlink" content-type="dwc:verbatimCoordinates" xlink:type="simple">23°37.56'N, 120°55.09'E</named-content>
              </td><td rowspan="1" colspan="1">1990</td><td rowspan="1" colspan="1">JD</td></tr><tr><td rowspan="1" colspan="1">
                <italic>
                  <tp:taxon-name><tp:taxon-name-part taxon-name-part-type="genus" reg="Lucanus">L.</tp:taxon-name-part> <tp:taxon-name-part taxon-name-part-type="species" reg="kanoi">k.</tp:taxon-name-part> <tp:taxon-name-part taxon-name-part-type="subspecies" reg="kanoi">kanoi</tp:taxon-name-part></tp:taxon-name>
                </italic>
              </td><td rowspan="1" colspan="1">Shalisian Logging-trail, Nantou County</td><td rowspan="1" colspan="1">
                <named-content xmlns:xlink="http://www.w3.org/1999/xlink" content-type="dwc:verbatimCoordinates" xlink:type="simple">23°31.74'N, 120°54.26'E</named-content>
              </td><td rowspan="1" colspan="1">1910</td><td rowspan="1" colspan="1">SLS</td></tr><tr><td rowspan="1" colspan="1"><italic><tp:taxon-name><tp:taxon-name-part taxon-name-part-type="genus" reg="Lucanus">L.</tp:taxon-name-part> <tp:taxon-name-part taxon-name-part-type="species" reg="kanoi">k.</tp:taxon-name-part> <tp:taxon-name-part taxon-name-part-type="subspecies" reg="kavulunganus">kavulunganus</tp:taxon-name-part></tp:taxon-name></italic> subsp. nov.</td><td rowspan="1" colspan="1">Mt. Beidawushan, Pingtung County</td><td rowspan="1" colspan="1">
                <named-content xmlns:xlink="http://www.w3.org/1999/xlink" content-type="dwc:verbatimCoordinates" xlink:type="simple">22°36.93'N, 120°44.53'E</named-content>
              </td><td rowspan="1" colspan="1">2140</td><td rowspan="1" colspan="1">BDW / <bold>Type locality</bold></td></tr><tr><td rowspan="1" colspan="1">
                <italic>
                  <tp:taxon-name><tp:taxon-name-part taxon-name-part-type="genus" reg="Lucanus">L.</tp:taxon-name-part> <tp:taxon-name-part taxon-name-part-type="species" reg="piceus">piceus</tp:taxon-name-part></tp:taxon-name>
                </italic>
              </td><td rowspan="1" colspan="1">Siji, Yilan County</td><td rowspan="1" colspan="1">
                <named-content xmlns:xlink="http://www.w3.org/1999/xlink" content-type="dwc:verbatimCoordinates" xlink:type="simple">24°28.82'N, 121°28.15'E</named-content>
              </td><td rowspan="1" colspan="1">1989</td><td rowspan="1" colspan="1">SJ / <bold>Type locality</bold></td></tr><tr><td rowspan="1" colspan="1">
                <italic>
                  <tp:taxon-name><tp:taxon-name-part taxon-name-part-type="genus" reg="Lucanus">L.</tp:taxon-name-part> <tp:taxon-name-part taxon-name-part-type="species" reg="piceus">piceus</tp:taxon-name-part></tp:taxon-name>
                </italic>
              </td><td rowspan="1" colspan="1">Mt. Lepeishan, New Taipei City</td><td rowspan="1" colspan="1">
                <named-content xmlns:xlink="http://www.w3.org/1999/xlink" content-type="dwc:verbatimCoordinates" xlink:type="simple">24°48.67'N, 121°28.35'E</named-content>
              </td><td rowspan="1" colspan="1">1569</td><td rowspan="1" colspan="1">LPS</td></tr><tr><td rowspan="1" colspan="1">
                <italic>
                  <tp:taxon-name><tp:taxon-name-part taxon-name-part-type="genus" reg="Lucanus">L.</tp:taxon-name-part> <tp:taxon-name-part taxon-name-part-type="species" reg="piceus">piceus</tp:taxon-name-part></tp:taxon-name>
                </italic>
              </td><td rowspan="1" colspan="1">Mt. Beichatianshan, New Taipei City</td><td rowspan="1" colspan="1">
                <named-content xmlns:xlink="http://www.w3.org/1999/xlink" content-type="dwc:verbatimCoordinates" xlink:type="simple">24°47.58'N, 121°27.16'E</named-content>
              </td><td rowspan="1" colspan="1">1640</td><td rowspan="1" colspan="1">BCT</td></tr><tr><td rowspan="1" colspan="1">
                <italic>
                  <tp:taxon-name><tp:taxon-name-part taxon-name-part-type="genus" reg="Lucanus">L.</tp:taxon-name-part> <tp:taxon-name-part taxon-name-part-type="species" reg="piceus">piceus</tp:taxon-name-part></tp:taxon-name>
                </italic>
              </td><td rowspan="1" colspan="1">Mt. Nanchatian, Taoyuan City</td><td rowspan="1" colspan="1">
                <named-content xmlns:xlink="http://www.w3.org/1999/xlink" content-type="dwc:verbatimCoordinates" xlink:type="simple">24°45.65'N, 121°24.73'E</named-content>
              </td><td rowspan="1" colspan="1">1907</td><td rowspan="1" colspan="1">NCT</td></tr><tr><td rowspan="1" colspan="1">
                <italic>
                  <tp:taxon-name><tp:taxon-name-part taxon-name-part-type="genus" reg="Lucanus">L.</tp:taxon-name-part> <tp:taxon-name-part taxon-name-part-type="species" reg="piceus">piceus</tp:taxon-name-part></tp:taxon-name>
                </italic>
              </td><td rowspan="1" colspan="1">Mt. Tielikushan, Taoyuan City</td><td rowspan="1" colspan="1">
                <named-content xmlns:xlink="http://www.w3.org/1999/xlink" content-type="dwc:verbatimCoordinates" xlink:type="simple">24°37.96'N, 121°21.99'E</named-content>
              </td><td rowspan="1" colspan="1">1800</td><td rowspan="1" colspan="1">TLS</td></tr><tr><td rowspan="1" colspan="1">
                <italic>
                  <tp:taxon-name><tp:taxon-name-part taxon-name-part-type="genus" reg="Lucanus">L.</tp:taxon-name-part> <tp:taxon-name-part taxon-name-part-type="species" reg="piceus">piceus</tp:taxon-name-part></tp:taxon-name>
                </italic>
              </td><td rowspan="1" colspan="1">Mt. Tangsuishan, Taoyuan City</td><td rowspan="1" colspan="1">
                <named-content xmlns:xlink="http://www.w3.org/1999/xlink" content-type="dwc:verbatimCoordinates" xlink:type="simple">24°36.25'N, 121°24.84'E</named-content>
              </td><td rowspan="1" colspan="1">2090</td><td rowspan="1" colspan="1">TSS</td></tr><tr><td rowspan="1" colspan="1">
                <italic>
                  <tp:taxon-name><tp:taxon-name-part taxon-name-part-type="genus" reg="Lucanus">L.</tp:taxon-name-part> <tp:taxon-name-part taxon-name-part-type="species" reg="piceus">piceus</tp:taxon-name-part></tp:taxon-name>
                </italic>
              </td><td rowspan="1" colspan="1">Smangus, Hsinchu County</td><td rowspan="1" colspan="1">
                <named-content xmlns:xlink="http://www.w3.org/1999/xlink" content-type="dwc:verbatimCoordinates" xlink:type="simple">24°34.80'N, 121°20.07'E</named-content>
              </td><td rowspan="1" colspan="1">1576</td><td rowspan="1" colspan="1">SMG</td></tr><tr><td rowspan="1" colspan="1">
                <italic>
                  <tp:taxon-name><tp:taxon-name-part taxon-name-part-type="genus" reg="Lucanus">L.</tp:taxon-name-part> <tp:taxon-name-part taxon-name-part-type="species" reg="piceus">piceus</tp:taxon-name-part></tp:taxon-name>
                </italic>
              </td><td rowspan="1" colspan="1">Yuanyang Lake, Hsinchu County</td><td rowspan="1" colspan="1">
                <named-content xmlns:xlink="http://www.w3.org/1999/xlink" content-type="dwc:verbatimCoordinates" xlink:type="simple">24°34.62'N, 121°24.15'E</named-content>
              </td><td rowspan="1" colspan="1">1600</td><td rowspan="1" colspan="1">YYL</td></tr><tr><td rowspan="1" colspan="1">
                <italic>
                  <tp:taxon-name><tp:taxon-name-part taxon-name-part-type="genus" reg="Lucanus">L.</tp:taxon-name-part> <tp:taxon-name-part taxon-name-part-type="species" reg="piceus">piceus</tp:taxon-name-part></tp:taxon-name>
                </italic>
              </td><td rowspan="1" colspan="1">Pingyuan logging-trail, Yilan County</td><td rowspan="1" colspan="1">
                <named-content xmlns:xlink="http://www.w3.org/1999/xlink" content-type="dwc:verbatimCoordinates" xlink:type="simple">24°30.84'N, 121°34.24'E</named-content>
              </td><td rowspan="1" colspan="1">2000</td><td rowspan="1" colspan="1">PYLT</td></tr><tr><td rowspan="1" colspan="1">
                <italic>
                  <tp:taxon-name><tp:taxon-name-part taxon-name-part-type="genus" reg="Lucanus">L.</tp:taxon-name-part> <tp:taxon-name-part taxon-name-part-type="species" reg="piceus">piceus</tp:taxon-name-part></tp:taxon-name>
                </italic>
              </td><td rowspan="1" colspan="1">Mt. Wangyangshan, Yilan County</td><td rowspan="1" colspan="1">
                <named-content xmlns:xlink="http://www.w3.org/1999/xlink" content-type="dwc:verbatimCoordinates" xlink:type="simple">24°30.67'N, 121°36.98'E</named-content>
              </td><td rowspan="1" colspan="1">2050</td><td rowspan="1" colspan="1">WYS</td></tr><tr><td rowspan="1" colspan="1">
                <italic>
                  <tp:taxon-name><tp:taxon-name-part taxon-name-part-type="genus" reg="Lucanus">L.</tp:taxon-name-part> <tp:taxon-name-part taxon-name-part-type="species" reg="piceus">piceus</tp:taxon-name-part></tp:taxon-name>
                </italic>
              </td><td rowspan="1" colspan="1">Mt. Tongshan, Yilan County</td><td rowspan="1" colspan="1">
                <named-content xmlns:xlink="http://www.w3.org/1999/xlink" content-type="dwc:verbatimCoordinates" xlink:type="simple">24°30.35'N, 121°37.86'E</named-content>
              </td><td rowspan="1" colspan="1">1815</td><td rowspan="1" colspan="1">TS</td></tr><tr><td rowspan="1" colspan="1">
                <italic>
                  <tp:taxon-name><tp:taxon-name-part taxon-name-part-type="genus" reg="Lucanus">L.</tp:taxon-name-part> <tp:taxon-name-part taxon-name-part-type="species" reg="piceus">piceus</tp:taxon-name-part></tp:taxon-name>
                </italic>
              </td><td rowspan="1" colspan="1">Mt. Taipingshan, Yilan County</td><td rowspan="1" colspan="1">
                <named-content xmlns:xlink="http://www.w3.org/1999/xlink" content-type="dwc:verbatimCoordinates" xlink:type="simple">24°29.54'N, 121°32.20'E</named-content>
              </td><td rowspan="1" colspan="1">1877</td><td rowspan="1" colspan="1">TPS</td></tr><tr><td rowspan="1" colspan="1">
                <italic>
                  <tp:taxon-name><tp:taxon-name-part taxon-name-part-type="genus" reg="Lucanus">L.</tp:taxon-name-part> <tp:taxon-name-part taxon-name-part-type="species" reg="piceus">piceus</tp:taxon-name-part></tp:taxon-name>
                </italic>
              </td><td rowspan="1" colspan="1">Chiaping logging-trail, Yilan County</td><td rowspan="1" colspan="1">
                <named-content xmlns:xlink="http://www.w3.org/1999/xlink" content-type="dwc:verbatimCoordinates" xlink:type="simple">24°28.36'N, 121°27.84'E</named-content>
              </td><td rowspan="1" colspan="1">1940</td><td rowspan="1" colspan="1">CPLT</td></tr><tr><td rowspan="1" colspan="1">
                <italic>
                  <tp:taxon-name><tp:taxon-name-part taxon-name-part-type="genus" reg="Lucanus">L.</tp:taxon-name-part> <tp:taxon-name-part taxon-name-part-type="species" reg="piceus">piceus</tp:taxon-name-part></tp:taxon-name>
                </italic>
              </td><td rowspan="1" colspan="1">Sihyuanyakou, Yilan County</td><td rowspan="1" colspan="1">
                <named-content xmlns:xlink="http://www.w3.org/1999/xlink" content-type="dwc:verbatimCoordinates" xlink:type="simple">24°23.84'N, 121°21.39'E</named-content>
              </td><td rowspan="1" colspan="1">1965</td><td rowspan="1" colspan="1">SYYK</td></tr><tr><td rowspan="1" colspan="1">
                <italic>
                  <tp:taxon-name><tp:taxon-name-part taxon-name-part-type="genus" reg="Lucanus">L.</tp:taxon-name-part> <tp:taxon-name-part taxon-name-part-type="species" reg="piceus">piceus</tp:taxon-name-part></tp:taxon-name>
                </italic>
              </td><td rowspan="1" colspan="1">Shengguang, Taichung City</td><td rowspan="1" colspan="1">
                <named-content xmlns:xlink="http://www.w3.org/1999/xlink" content-type="dwc:verbatimCoordinates" xlink:type="simple">24°23.52'N, 121°21.14'E</named-content>
              </td><td rowspan="1" colspan="1">1960</td><td rowspan="1" colspan="1">SHG</td></tr><tr><td rowspan="1" colspan="1">
                <italic>
                  <tp:taxon-name><tp:taxon-name-part taxon-name-part-type="genus" reg="Lucanus">L.</tp:taxon-name-part> <tp:taxon-name-part taxon-name-part-type="species" reg="ogakii">ogakii</tp:taxon-name-part></tp:taxon-name>
                </italic>
              </td><td rowspan="1" colspan="1">Bilu Sacred Tree, Hualien County</td><td rowspan="1" colspan="1">
                <named-content xmlns:xlink="http://www.w3.org/1999/xlink" content-type="dwc:verbatimCoordinates" xlink:type="simple">24°10.85'N, 121°24.20'E</named-content>
              </td><td rowspan="1" colspan="1">2180</td><td rowspan="1" colspan="1">
                <abbrev xmlns:xlink="http://www.w3.org/1999/xlink" xlink:title="body length" xlink:type="simple">BL</abbrev>
                <bold>Type locality</bold>
              </td></tr><tr><td rowspan="1" colspan="1">
                <italic>
                  <tp:taxon-name><tp:taxon-name-part taxon-name-part-type="genus" reg="Lucanus">L.</tp:taxon-name-part> <tp:taxon-name-part taxon-name-part-type="species" reg="ogakii">ogakii</tp:taxon-name-part></tp:taxon-name>
                </italic>
              </td><td rowspan="1" colspan="1">Tzuen, Hualien County</td><td rowspan="1" colspan="1">
                <named-content xmlns:xlink="http://www.w3.org/1999/xlink" content-type="dwc:verbatimCoordinates" xlink:type="simple">24°11.43'N, 121°23.34'E</named-content>
              </td><td rowspan="1" colspan="1">1960</td><td rowspan="1" colspan="1">TE</td></tr><tr><td rowspan="1" colspan="1">
                <italic>
                  <tp:taxon-name><tp:taxon-name-part taxon-name-part-type="genus" reg="Lucanus">L.</tp:taxon-name-part> <tp:taxon-name-part taxon-name-part-type="species" reg="ogakii">ogakii</tp:taxon-name-part></tp:taxon-name>
                </italic>
              </td><td rowspan="1" colspan="1">Guanyuan, Hualien County</td><td rowspan="1" colspan="1">
                <named-content xmlns:xlink="http://www.w3.org/1999/xlink" content-type="dwc:verbatimCoordinates" xlink:type="simple">24°11.10'N, 121°20.50'E</named-content>
              </td><td rowspan="1" colspan="1">2330</td><td rowspan="1" colspan="1">GY</td></tr><tr><td rowspan="1" colspan="1">
                <italic>
                  <tp:taxon-name><tp:taxon-name-part taxon-name-part-type="genus" reg="Lucanus">L.</tp:taxon-name-part> <tp:taxon-name-part taxon-name-part-type="species" reg="ogakii">ogakii</tp:taxon-name-part></tp:taxon-name>
                </italic>
              </td><td rowspan="1" colspan="1">Dayuling, Hualien County</td><td rowspan="1" colspan="1">
                <named-content xmlns:xlink="http://www.w3.org/1999/xlink" content-type="dwc:verbatimCoordinates" xlink:type="simple">24°10.85'N, 121°18.60'E</named-content>
              </td><td rowspan="1" colspan="1">2564</td><td rowspan="1" colspan="1">DYL</td></tr><tr><td rowspan="1" colspan="1">
                <italic>
                  <tp:taxon-name><tp:taxon-name-part taxon-name-part-type="genus" reg="Lucanus">L.</tp:taxon-name-part> <tp:taxon-name-part taxon-name-part-type="species" reg="ogakii">ogakii</tp:taxon-name-part></tp:taxon-name>
                </italic>
              </td><td rowspan="1" colspan="1">Pingfeng cabin, Hualien County</td><td rowspan="1" colspan="1">
                <named-content xmlns:xlink="http://www.w3.org/1999/xlink" content-type="dwc:verbatimCoordinates" xlink:type="simple">24°09.78'N, 121°19.51'E</named-content>
              </td><td rowspan="1" colspan="1">2062</td><td rowspan="1" colspan="1">PFC</td></tr><tr><td rowspan="1" colspan="1">
                <italic>
                  <tp:taxon-name><tp:taxon-name-part taxon-name-part-type="genus" reg="Lucanus">L.</tp:taxon-name-part> <tp:taxon-name-part taxon-name-part-type="species" reg="ogakii">ogakii</tp:taxon-name-part></tp:taxon-name>
                </italic>
              </td><td rowspan="1" colspan="1">Ruisui logging-trail, Hualien County</td><td rowspan="1" colspan="1">
                <named-content xmlns:xlink="http://www.w3.org/1999/xlink" content-type="dwc:verbatimCoordinates" xlink:type="simple">23°31.82'N, 121°15.81'E</named-content>
              </td><td rowspan="1" colspan="1">2020</td><td rowspan="1" colspan="1">RS</td></tr><tr><td rowspan="1" colspan="1">
                <italic>
                  <tp:taxon-name><tp:taxon-name-part taxon-name-part-type="genus" reg="Lucanus">L.</tp:taxon-name-part> <tp:taxon-name-part taxon-name-part-type="species" reg="ogakii">ogakii</tp:taxon-name-part></tp:taxon-name>
                </italic>
              </td><td rowspan="1" colspan="1">Siangyang, Taitung County</td><td rowspan="1" colspan="1">
                <named-content xmlns:xlink="http://www.w3.org/1999/xlink" content-type="dwc:verbatimCoordinates" xlink:type="simple">23°14.91'N, 120°59.21'E</named-content>
              </td><td rowspan="1" colspan="1">2280</td><td rowspan="1" colspan="1">SY</td></tr></tbody></table></table-wrap><supplementary-material xmlns:xlink="http://www.w3.org/1999/xlink" id="S7" position="float" orientation="portrait" xlink:type="simple"><object-id content-type="doi" xlink:type="simple">10.3897/zookeys.1267.160494.suppl7</object-id><object-id content-type="arpha" xlink:type="simple">A9795C58-F05E-5FF2-B7CF-0341A8203A31</object-id><label>Supplementary material 7</label><caption><p>Tree of divergence time estimated with BEAST</p></caption><statement content-type="dataType"><label>Data type</label><p>docx</p></statement><media xlink:href="zookeys-1267-077_article-160494__-s007.docx" mimetype="application" mime-subtype="vnd.openxmlformats-officedocument.wordprocessingml.document" position="float" orientation="portrait" id="oo_1517894.docx" xlink:type="simple"><uri content-type="original_file" xlink:type="simple">https://binary.pensoft.net/file/1517894</uri></media><permissions><license xlink:type="simple"><license-p>This dataset is made available under the Open Database License (<ext-link ext-link-type="uri" xlink:href="http://opendatacommons.org/licenses/odbl/1.0/" xlink:type="simple">http://opendatacommons.org/licenses/odbl/1.0/</ext-link>). The Open Database License (ODbL) is a license agreement intended to allow users to freely share, modify, and use this Dataset while maintaining this same freedom for others, provided that the original source and author(s) are credited.</license-p></license></permissions><attrib specific-use="authors"> Shu-Ping Wu, Yu-Fang Tsai, Ting-Yang Chien, Yi-Ting Chung, Ching-Jung Lai, Tsung-Hsien Hou, Chung-Chi Hwang</attrib></supplementary-material><table-wrap id="T3" position="float" orientation="portrait"><label>Table 3.</label><caption><p>Key traits of the <italic><tp:taxon-name><tp:taxon-name-part taxon-name-part-type="genus" reg="Lucanus">Lucanus</tp:taxon-name-part> <tp:taxon-name-part taxon-name-part-type="species" reg="kanoi">kanoi</tp:taxon-name-part></tp:taxon-name></italic> species complex reported in the literature.</p></caption><table><tbody><tr><th rowspan="1" colspan="1">Species Characteristics</th><th rowspan="1" colspan="1">
                  <italic>
                    <tp:taxon-name><tp:taxon-name-part taxon-name-part-type="genus" reg="Lucanus">Lucanus</tp:taxon-name-part> <tp:taxon-name-part taxon-name-part-type="species" reg="kanoi">kanoi</tp:taxon-name-part> <tp:taxon-name-part taxon-name-part-type="subspecies" reg="kanoi">kanoi</tp:taxon-name-part></tp:taxon-name>
                  </italic>
                </th><th rowspan="1" colspan="1">
                  <italic>
                    <tp:taxon-name><tp:taxon-name-part taxon-name-part-type="genus" reg="Lucanus">Lucanus</tp:taxon-name-part> <tp:taxon-name-part taxon-name-part-type="species" reg="piceus">piceus</tp:taxon-name-part></tp:taxon-name>
                  </italic>
                </th><th rowspan="1" colspan="1"><italic><tp:taxon-name><tp:taxon-name-part taxon-name-part-type="genus" reg="Lucanus">Lucanus</tp:taxon-name-part> <tp:taxon-name-part taxon-name-part-type="species" reg="kanoi">kanoi</tp:taxon-name-part> <tp:taxon-name-part taxon-name-part-type="subspecies" reg="kavulunganus">kavulunganus</tp:taxon-name-part></tp:taxon-name></italic>. subsp. nov.</th><th rowspan="1" colspan="1">
                  <italic>
                    <tp:taxon-name><tp:taxon-name-part taxon-name-part-type="genus" reg="Lucanus">Lucanus</tp:taxon-name-part> <tp:taxon-name-part taxon-name-part-type="species" reg="ogakii">ogakii</tp:taxon-name-part></tp:taxon-name>
                  </italic>
                </th><th rowspan="1" colspan="1">Literature</th></tr><tr><td rowspan="9" colspan="1">
                  <bold>Male</bold>
                </td><td rowspan="9" colspan="1"/><td rowspan="9" colspan="1"/><td rowspan="9" colspan="1"/><td rowspan="9" colspan="1"/><td rowspan="1" colspan="1">1. <xref ref-type="bibr" rid="B24">Kurosawa 1966</xref></td></tr><tr><td rowspan="1" colspan="1">2. <xref ref-type="bibr" rid="B19">Imanishi 1990</xref></td></tr><tr><td rowspan="1" colspan="1">3. <xref ref-type="bibr" rid="B35">Sakaino and Yu 1993</xref></td></tr><tr><td rowspan="1" colspan="1">4. <xref ref-type="bibr" rid="B6">Chang 2006</xref></td></tr><tr><td rowspan="1" colspan="1">5. <xref ref-type="bibr" rid="B15">Fujita 2010</xref></td></tr><tr><td rowspan="1" colspan="1">6. <xref ref-type="bibr" rid="B17">Huang and Chen 2010</xref></td></tr><tr><td rowspan="1" colspan="1">7. <xref ref-type="bibr" rid="B16">Huang 2016</xref></td></tr><tr><td rowspan="1" colspan="1">8. <xref ref-type="bibr" rid="B7">Chang 2024</xref></td></tr><tr><td rowspan="7" colspan="1">9. This study</td></tr><tr><td rowspan="1" colspan="1">Clypeolabrum</td><td rowspan="1" colspan="1">Lateral ridges and frontal ridge not markedly protruding<sup>1</sup>. Longer and narrower, with labrum not clearly separated from clypeus at lateral sides<sup>6.</sup> Absence of lateral angles of the clypeus<sup>6</sup></td><td rowspan="1" colspan="1">Shorter and wider, with labrum clearly separated from clypeus at lateral sides by the clear marked lateral angles of clypeus<sup>6.</sup> Indistinct frontal ridge, and the flat and non-cupped vertex behind the frontal ridge of the head<sup>6</sup></td><td rowspan="1" colspan="1">Similar to <italic><tp:taxon-name><tp:taxon-name-part taxon-name-part-type="genus" reg="Lucanus">L.</tp:taxon-name-part> <tp:taxon-name-part taxon-name-part-type="species" reg="kanoi">kanoi</tp:taxon-name-part></tp:taxon-name></italic> but slightly smaller<sup>9</sup></td><td rowspan="1" colspan="1">Clypeus is broad, not projecting acutely at apex<sup>2</sup>.</td></tr><tr><td rowspan="1" colspan="1">Coloration</td><td rowspan="1" colspan="1">Chocolate-brown<sup>1</sup></td><td rowspan="1" colspan="1">Body blackish, piceous<sup>1</sup>. Various colors, included blackish &amp; piceous or reddish brown<sup>6</sup></td><td rowspan="1" colspan="1">Blackish to reddish-brown<sup>9</sup></td><td rowspan="1" colspan="1">Body entirely reddish-brown<sup>3</sup>. Reddish brown dorsal surface<sup>6</sup></td></tr><tr><td rowspan="1" colspan="1">Elytron tint</td><td rowspan="1" colspan="1">Reddish-brown or blackish<sup>6</sup></td><td rowspan="1" colspan="1">Elytra more nitidous, more sparsely covered with finer smaller punctures<sup>1</sup></td><td rowspan="1" colspan="1">Blackish or reddish-brown, nitidous<sup>9</sup></td><td rowspan="1" colspan="1">Elytra are broad and rounded<sup>2.</sup> Elytra strongly tinged with red<sup>3.</sup> Black or brownish red elytra<sup>6</sup></td></tr><tr><td rowspan="1" colspan="1">Elytron texture</td><td rowspan="1" colspan="1">Glabrous, inconspicuous hairs<sup>1</sup>. The more hairy and less shining dorsal surface of body<sup>6</sup></td><td rowspan="1" colspan="1">More shining, hair of elytra finer and more inconspicuous<sup>1</sup>.</td><td rowspan="1" colspan="1">Glossy<sup>9</sup></td><td rowspan="1" colspan="1">Glossy<sup>9</sup></td></tr><tr><td rowspan="1" colspan="1">Mandible and Tooth</td><td rowspan="1" colspan="1">Shorter, more robust, more strongly arcuate. Apical teeth sharply and similarly furcate, sparse denticles with well-marked apical fork<sup>1</sup>. Basal tooth not closely associated with other teeth<sup>6</sup></td><td rowspan="1" colspan="1"/><td rowspan="1" colspan="1">The basal tooth of the mandible is situated approximately at the basal one-third to one-fourth of its length<sup>9</sup></td><td rowspan="1" colspan="1">Only one internal tooth in mandibles<sup>2</sup></td></tr><tr><td rowspan="1" colspan="1"/><td rowspan="1" colspan="1">General description: 1) mandible nearly straight or slightly incurved from base to middle and markedly incurved at middle or a little beyond middle; 2) basal tooth of the mandibles well separated from the neighboring tooth, not closely associated with other teeth; 3) basal tooth of the mandible usually closer to base; 4) clypeolabrum protruding well or at least with lateral angles of the clypeus clearly beyond the inner margin of the mandibles; 5) dorsal surface of the whole body with a markedly shorter and sparser pubescence<sup>6</sup></td><td rowspan="1" colspan="1"/><td rowspan="1" colspan="1"/><td rowspan="1" colspan="1"/></tr><tr><td rowspan="1" colspan="1">Leg</td><td rowspan="1" colspan="1">Most individuals have dark, blackish to brown legs similar to the coloration of ventral side of the body, 21.6% individuals have a yellowish to dark orange plaque at the underside of femur<sup>9</sup></td><td rowspan="1" colspan="1">Most individuals have dark, blackish to brown legs similar to the coloration of ventral side of the body, approximately 13.2% individuals have a yellowish to dark orange plaque at the underside of femur<sup>9</sup></td><td rowspan="1" colspan="1">Most individuals have dark, blackish to brown legs similar to the coloration of ventral side of the body, 31.58% individuals have a yellowish to dark orange plaque at the underside of femur<sup>9</sup></td><td rowspan="1" colspan="1">Femora and tibiae are black<sup>2</sup>. Femora distinctly ornamented with yellowish brown stripes on the under surface<sup>3</sup>. Femora black or with yellowish brown strips<sup>6</sup>. Most individuals have dark, blackish to brown legs similar to the coloration of ventral side of the body, 1.22% individuals have a yellowish to dark orange plaque at the underside of femur<sup>9</sup></td><td rowspan="10" colspan="1"/></tr><tr><td rowspan="1" colspan="1">Genitalia</td><td rowspan="1" colspan="1">1) Cephalic process of the paramere in dorsal view <bold>stout</bold>; 2) apical duct / basal belt in flagellum 1.3-1.4<sup>6</sup></td><td rowspan="1" colspan="1">1) Cephalic process of the paramere in dorsal view <bold>stout</bold>; 2) apical duct / basal belt in flagellum 1.4<sup>6</sup></td><td rowspan="1" colspan="1">1) Cephalic process of the paramere in dorsal view <bold>stout</bold>; 2) apical duct / basal belt in flagellum 1.3-1.4<sup>6</sup></td><td rowspan="1" colspan="1">1) Cephalic process of the paramere in dorsal view <bold>slender</bold>; 2) apical duct / basal belt in flagellum 1.8<sup>6</sup></td></tr><tr><td rowspan="1" colspan="1"/><td rowspan="1" colspan="1">1) ventral plate of the basal piece clearly marked and rather long, with middle part shallowly and well beyond caudal margin of the basal piece; 2) ventral plate of the ninth abdominal segment markedly constricted before the caudal expansion; 3) flagellum length similar, without significant difference; 4) apex of paramere in lateral view not hollowed<sup>6</sup></td><td rowspan="1" colspan="1"/><td rowspan="1" colspan="1"/><td rowspan="1" colspan="1"/></tr><tr><td rowspan="1" colspan="1">
                  <bold>Female</bold>
                </td><td rowspan="1" colspan="1"/><td rowspan="1" colspan="1"/><td rowspan="1" colspan="1"/><td rowspan="1" colspan="1"/></tr><tr><td rowspan="1" colspan="1">General description</td><td rowspan="1" colspan="1">1) inner tooth of the left mandible single-pointed; 2) mesofemora and metafemora uniform dark; 3) posterior margin of the canthus more or less marked; 4) punctures on the head larger and coarser<sup>6</sup></td><td rowspan="1" colspan="1"/><td rowspan="1" colspan="1"/><td rowspan="1" colspan="1"/></tr><tr><td rowspan="1" colspan="1">Head</td><td rowspan="1" colspan="1">Anterior angles of the head usually indistinct<sup>6</sup></td><td rowspan="1" colspan="1">Anterior angles of the head usually sharp or distinct<sup>6</sup></td><td rowspan="1" colspan="1">Anterior angles of the head usually distinct<sup>9</sup></td><td rowspan="1" colspan="1">Anterior angles of the head usually sharp or distinct<sup>6</sup></td></tr><tr><td rowspan="1" colspan="1">Mandible</td><td rowspan="1" colspan="1">With a distinct inferior tooth and a clear gap behind apex of mandible, the inner tooth without broad inner edge<sup>1</sup></td><td rowspan="1" colspan="1"/><td rowspan="1" colspan="1"/><td rowspan="1" colspan="1"/></tr><tr><td rowspan="1" colspan="1">Canthus</td><td rowspan="1" colspan="1">Without a distinct anterior angle<sup>1</sup></td><td rowspan="1" colspan="1"/><td rowspan="1" colspan="1"/><td rowspan="1" colspan="1"/></tr><tr><td rowspan="1" colspan="1">Pronotum</td><td rowspan="1" colspan="1">Anterior sides not strongly swollen, anterior angles sharp, rather broadly round, not angulate at the posterior third of the widest part<sup>1</sup>. Posterior angles not strongly angulate, rather rounded<sup>1.</sup> Pronotum not wider at anterior 1/3 and evenly rounded here<sup>6</sup></td><td rowspan="1" colspan="1">Pronotum not wider at anterior 1/3 and evenly rounded here<sup>6</sup></td><td rowspan="1" colspan="1">At the anterior third, the pronotum does not expand laterally and maintains an evenly curved contour <sup>9.</sup> The posterior angles of the pronotum are not sharply angulate, but rather broadly rounded<sup>9</sup>. The pronotum is not noticeably widened at the anterior third and is evenly rounded in this region<sup>9</sup></td><td rowspan="1" colspan="1">Pronotum often wider at anterior 1/3 and somewhat angled here<sup>6</sup></td></tr><tr><td rowspan="1" colspan="1">Metasternum</td><td rowspan="1" colspan="1">Metasternum with a shorter pubescence<sup>6</sup></td><td rowspan="1" colspan="1">Metasternum with a shorter pubescence<sup>6</sup></td><td rowspan="1" colspan="1">Metasternum with a shorter pubescence<sup>9</sup></td><td rowspan="1" colspan="1">Metasternum sometimes with a longer pubescence<sup>6</sup></td></tr><tr><td rowspan="1" colspan="1">Leg</td><td rowspan="1" colspan="1">Entirely black<sup>1</sup></td><td rowspan="1" colspan="1">Black<sup>4,6,7,8,9</sup></td><td rowspan="1" colspan="1">Black<sup>9</sup></td><td rowspan="1" colspan="1">Black<sup>4,6,7,8,9</sup></td><td rowspan="2" colspan="1"/></tr><tr><td rowspan="1" colspan="1">Genitalia</td><td rowspan="1" colspan="1">General description. <italic><tp:taxon-name><tp:taxon-name-part taxon-name-part-type="genus" reg="Lucanus">L.</tp:taxon-name-part> <tp:taxon-name-part taxon-name-part-type="species" reg="kanoi">kanoi</tp:taxon-name-part></tp:taxon-name></italic>, <italic><tp:taxon-name><tp:taxon-name-part taxon-name-part-type="genus" reg="Lucanus">L.</tp:taxon-name-part> <tp:taxon-name-part taxon-name-part-type="species" reg="piceus">piceus</tp:taxon-name-part></tp:taxon-name></italic> and <italic><tp:taxon-name><tp:taxon-name-part taxon-name-part-type="genus" reg="Lucanus">L.</tp:taxon-name-part> <tp:taxon-name-part taxon-name-part-type="species" reg="ogakii">ogakii</tp:taxon-name-part></tp:taxon-name></italic> have no obvious difference in female genitalia<sup>6</sup>. 1) spermathecal duct nearly 2.5 times as long as spermatheca; 2) spermathecal duct 1.5 times as long as hemisternite; 3) spermatheca nearly 0.5-0.7 times as long as hemisternite; 4) spermatheca sclerotized; 5) spermathecal duct weakly sclerotized; 6) spermathecal gland markedly wider than spermathecal; 7) spermathecal gland nearly as long as spermatheca; 8) central conjunction of the ninth tergites weakly or markedly protruding posteriorly; 9) last abdominal tergite with lateral angles indistinct; 10) last abdominal ventrite excavated in middle<sup>6</sup></td><td rowspan="1" colspan="1"/><td rowspan="1" colspan="1"/><td rowspan="1" colspan="1"/></tr><tr><td rowspan="1" colspan="1">Body length max.-min. (mm)</td><td rowspan="1" colspan="1">M: 30-57 F: 24.58-43.97</td><td rowspan="1" colspan="1">M: 28.15-57 F: 28.27-43.94</td><td rowspan="1" colspan="1">M: 28.07-46.79<sup>9</sup> F: 39.09-37.17<sup>9</sup></td><td rowspan="1" colspan="1">M: 24.53-45.72 F: 23.93-38.99</td><td rowspan="1" colspan="1">Literature records and this study</td></tr><tr><td rowspan="1" colspan="1">Body length range (mm)</td><td rowspan="1" colspan="1">M: 30.30-52.86 F: 24.58-43.97</td><td rowspan="1" colspan="1">M: 28.15-51.05 F: 29.00-39.95</td><td rowspan="1" colspan="1">M: 28.07-46.79 F: 39.09-37.17</td><td rowspan="1" colspan="1">M: 25.04-42.53 F: 23.93-38.99</td><td rowspan="1" colspan="1">This study</td></tr><tr><td rowspan="1" colspan="1">Body length average (mm)</td><td rowspan="1" colspan="1">M: 39.92 ± 4.77 (n = 359) F: 32.39 ± 3.93 (n = 48)</td><td rowspan="1" colspan="1">M: 38.17 ± 4.48 (n = 228)F: 33.82 ± 3.27 (n = 33)</td><td rowspan="1" colspan="1">M: 36.22 ± 3.69 (n = 38) F: 34.53 ± 2.44 (n = 7)</td><td rowspan="1" colspan="1">M: 33.39 ± 3.34 (n = 254) F: 30.82 ± 3.48 (n = 41)</td><td rowspan="1" colspan="1"/></tr></tbody></table></table-wrap><supplementary-material xmlns:xlink="http://www.w3.org/1999/xlink" id="S1" position="float" orientation="portrait" xlink:type="simple"><object-id content-type="doi" xlink:type="simple">10.3897/zookeys.1267.160494.suppl1</object-id><object-id content-type="arpha" xlink:type="simple">68F2AE04-BA4E-5422-9E2C-B32DB096C718</object-id><label>Supplementary material 1</label><caption><p>Examined sample size and morphological data of this study</p></caption><statement content-type="dataType"><label>Data type</label><p>docx</p></statement><media xlink:href="zookeys-1267-077_article-160494__-s001.docx" mimetype="application" mime-subtype="vnd.openxmlformats-officedocument.wordprocessingml.document" position="float" orientation="portrait" id="oo_1517888.docx" xlink:type="simple"><uri content-type="original_file" xlink:type="simple">https://binary.pensoft.net/file/1517888</uri></media><permissions><license xlink:type="simple"><license-p>This dataset is made available under the Open Database License (<ext-link ext-link-type="uri" xlink:href="http://opendatacommons.org/licenses/odbl/1.0/" xlink:type="simple">http://opendatacommons.org/licenses/odbl/1.0/</ext-link>). The Open Database License (ODbL) is a license agreement intended to allow users to freely share, modify, and use this Dataset while maintaining this same freedom for others, provided that the original source and author(s) are credited.</license-p></license></permissions><attrib specific-use="authors"> Shu-Ping Wu, Yu-Fang Tsai, Ting-Yang Chien, Yi-Ting Chung, Ching-Jung Lai, Tsung-Hsien Hou, Chung-Chi Hwang</attrib></supplementary-material><fig id="F3" position="float" orientation="portrait"><object-id xmlns:xlink="http://www.w3.org/1999/xlink" content-type="doi" xlink:type="simple">10.3897/zookeys.1267.160494.figure3</object-id><object-id xmlns:xlink="http://www.w3.org/1999/xlink" content-type="arpha" xlink:type="simple">57702B98-443F-5943-B174-B86D3C8A36EB</object-id><label>Figure 3.</label><caption><p>Comparative anatomy of the male genitalia of <italic><tp:taxon-name><tp:taxon-name-part taxon-name-part-type="genus" reg="Lucanus">L.</tp:taxon-name-part> <tp:taxon-name-part taxon-name-part-type="species" reg="kanoi">k.</tp:taxon-name-part> <tp:taxon-name-part taxon-name-part-type="subspecies" reg="kanoi">kanoi</tp:taxon-name-part></tp:taxon-name></italic> and related species. The flagellum is shown above, and the basal piece below. Note that the basal piece of <italic><tp:taxon-name><tp:taxon-name-part taxon-name-part-type="genus" reg="Lucanus">L.</tp:taxon-name-part> <tp:taxon-name-part taxon-name-part-type="species" reg="kanoi">k.</tp:taxon-name-part> <tp:taxon-name-part taxon-name-part-type="subspecies" reg="kanoi">kanoi</tp:taxon-name-part></tp:taxon-name></italic> is slightly larger than that of <italic><tp:taxon-name><tp:taxon-name-part taxon-name-part-type="genus" reg="Lucanus">L.</tp:taxon-name-part> <tp:taxon-name-part taxon-name-part-type="species" reg="piceus">piceus</tp:taxon-name-part></tp:taxon-name></italic>, with no other obvious morphological differences. Photographs by H. Huang. Scale bar: 1 mm.</p></caption><graphic xmlns:xlink="http://www.w3.org/1999/xlink" xlink:href="zookeys-1267-077_article-160494__-g003.jpg" id="oo_1517878.jpg" position="float" orientation="portrait" xlink:type="simple"><uri content-type="original_file" xlink:type="simple">https://binary.pensoft.net/fig/1517878</uri></graphic></fig><supplementary-material xmlns:xlink="http://www.w3.org/1999/xlink" id="S8" position="float" orientation="portrait" xlink:type="simple"><object-id content-type="doi" xlink:type="simple">10.3897/zookeys.1267.160494.suppl8</object-id><object-id content-type="arpha" xlink:type="simple">60DFD72D-252D-5F6E-9187-FDFDE75F90ED</object-id><label>Supplementary material 8</label><caption><p>Geographical distribution of the <italic><tp:taxon-name><tp:taxon-name-part taxon-name-part-type="genus" reg="Lucanus">L.</tp:taxon-name-part> <tp:taxon-name-part taxon-name-part-type="species" reg="kanoi">kanoi</tp:taxon-name-part></tp:taxon-name></italic> species complex in Taiwan</p></caption><statement content-type="dataType"><label>Data type</label><p>docx</p></statement><media xlink:href="zookeys-1267-077_article-160494__-s008.docx" mimetype="application" mime-subtype="vnd.openxmlformats-officedocument.wordprocessingml.document" position="float" orientation="portrait" id="oo_1517895.docx" xlink:type="simple"><uri content-type="original_file" xlink:type="simple">https://binary.pensoft.net/file/1517895</uri></media><permissions><license xlink:type="simple"><license-p>This dataset is made available under the Open Database License (<ext-link ext-link-type="uri" xlink:href="http://opendatacommons.org/licenses/odbl/1.0/" xlink:type="simple">http://opendatacommons.org/licenses/odbl/1.0/</ext-link>). The Open Database License (ODbL) is a license agreement intended to allow users to freely share, modify, and use this Dataset while maintaining this same freedom for others, provided that the original source and author(s) are credited.</license-p></license></permissions><attrib specific-use="authors"> Shu-Ping Wu, Yu-Fang Tsai, Ting-Yang Chien, Yi-Ting Chung, Ching-Jung Lai, Tsung-Hsien Hou, Chung-Chi Hwang</attrib></supplementary-material></tp:treatment-sec><ref-list><ref id="B35"><mixed-citation xmlns:xlink="http://www.w3.org/1999/xlink" xlink:type="simple">Sakaino H, Yu CK (1993) Some notes on stag-beetles from Taiwan, with descriptions of two new subspecies (<tp:taxon-name><tp:taxon-name-part taxon-name-part-type="order">Coleoptera</tp:taxon-name-part></tp:taxon-name>, <tp:taxon-name><tp:taxon-name-part taxon-name-part-type="family">Lucanidae</tp:taxon-name-part></tp:taxon-name>). Gekkan-Mushi 272: 13–16.</mixed-citation></ref><ref id="B24"><mixed-citation xmlns:xlink="http://www.w3.org/1999/xlink" xlink:type="simple">Kurosawa Y (1966) Descriptions of Two New Species of the Genus <tp:taxon-name><tp:taxon-name-part taxon-name-part-type="genus">Lucanus</tp:taxon-name-part></tp:taxon-name> SCOPOLI from Formosa (<tp:taxon-name><tp:taxon-name-part taxon-name-part-type="order">Coleoptera</tp:taxon-name-part></tp:taxon-name>, <tp:taxon-name><tp:taxon-name-part taxon-name-part-type="family">Lucanidae</tp:taxon-name-part></tp:taxon-name>). Bulletin of the National Museum of Nature and Science, Tokyo 9(3): 339–345.</mixed-citation></ref><ref id="B19"><mixed-citation xmlns:xlink="http://www.w3.org/1999/xlink" xlink:type="simple">Imanishi O (1990) A New Species of the Genus <tp:taxon-name><tp:taxon-name-part taxon-name-part-type="genus">Lucanus</tp:taxon-name-part></tp:taxon-name> Scopoli from Formosa (<tp:taxon-name><tp:taxon-name-part taxon-name-part-type="order">Coleoptera</tp:taxon-name-part></tp:taxon-name>, <tp:taxon-name><tp:taxon-name-part taxon-name-part-type="family">Lucanidae</tp:taxon-name-part></tp:taxon-name>). Insect and Nature 25(7): 15–18. [In Japanese with brief English description]</mixed-citation></ref><ref id="B6"><mixed-citation xmlns:xlink="http://www.w3.org/1999/xlink" xlink:type="simple">Chang YJ (2006) Stag Beetles 54. Yuan-Liou Publishing Co., Ltd., Taipei, 160 pp. [in Chinese]</mixed-citation></ref><ref id="B15"><mixed-citation xmlns:xlink="http://www.w3.org/1999/xlink" xlink:type="simple">Fujita H (2010) The Lucanid Beetles of the World. Mushi-Sha’s Iconographic Series of Insects 6, Mushi-Sha, Tokyo, Japan, 472 pp. [278 pl.]</mixed-citation></ref><ref id="B17"><mixed-citation xmlns:xlink="http://www.w3.org/1999/xlink" xlink:type="simple">Huang H, Chen CC (2010) Stag beetles of China I. Formosa Eco. Co., Ltd., Taipei, Taiwan, 288 pp. [66 pl.]</mixed-citation></ref><ref id="B16"><mixed-citation xmlns:xlink="http://www.w3.org/1999/xlink" xlink:type="simple">Huang SJ (2016) The Daily of Stag Beetles. Mangrove Publications, a division of Cité Publishing Ltd., Taipei, 286 pp. [in Chinese]</mixed-citation></ref><ref id="B7"><mixed-citation xmlns:xlink="http://www.w3.org/1999/xlink" xlink:type="simple">Chang YJ (2024) A Field Guide to the Stag Beetles of Taiwan. Yuan-Liou Publishing Co., Ltd., Taipei, 191 pp. [in Chinese]</mixed-citation></ref></ref-list></tp:taxon-treatment>
