# Supplementary material for: Systematic revision and biogeography of the endemic Lucanus kanoi species complex (Coleoptera, Lucanidae) from Taiwan, with the description of a new subspecies
Source: Zookeys. 2026 Jan 22;1267:77–117. doi: 10.3897/zookeys.1267.160494 (PMC12856485; doi:10.3897/zookeys.1267.160494)
Supplement: XML Treatment for Lucanus ogakii [file zookeys.1267.160494-treatment4.xml]

<!DOCTYPE tp:taxon-treatment
  PUBLIC "-//TaxonX//DTD Taxonomic Treatment Publishing DTD v0 20100105//EN" "tax-treatment-NSO.dtd">
<tp:taxon-treatment xmlns:tp="http://www.plazi.org/taxpub"><tp:treatment-meta><kwd-group><label>Taxon classification</label><kwd>
                <named-content content-type="kingdom">Animalia</named-content>
              </kwd><kwd>
                <named-content content-type="order">Coleoptera</named-content>
              </kwd><kwd>
                <named-content content-type="family">Lucanidae</named-content>
              </kwd></kwd-group><mixed-citation publication-type="journal"><person-group><name><surname>Wu</surname><given-names>Shu-Ping</given-names></name><name><surname>Tsai</surname><given-names>Yu-Fang</given-names></name><name><surname>Chien</surname><given-names>Ting-Yang</given-names></name><name><surname>Chung</surname><given-names>Yi-Ting</given-names></name><name><surname>Lai</surname><given-names>Ching-Jung</given-names></name><name><surname>Hou</surname><given-names>Tsung-Hsien</given-names></name><name><surname>Hwang</surname><given-names>Chung-Chi</given-names></name></person-group><article-title>Systematic revision and biogeography of the endemic <italic><tp:taxon-name><tp:taxon-name-part taxon-name-part-type="genus" reg="Lucanus">Lucanus</tp:taxon-name-part> <tp:taxon-name-part taxon-name-part-type="species" reg="kanoi">kanoi</tp:taxon-name-part></tp:taxon-name></italic> species complex (<tp:taxon-name><tp:taxon-name-part taxon-name-part-type="order" reg="Coleoptera">Coleoptera</tp:taxon-name-part></tp:taxon-name>, <tp:taxon-name><tp:taxon-name-part taxon-name-part-type="family" reg="Lucanidae">Lucanidae</tp:taxon-name-part></tp:taxon-name>) from Taiwan, with the description of a new subspecies</article-title><source>Zookeys</source><day>22</day><month>01</month><year>2026</year><volume>1267</volume><fpage>77</fpage><lpage>117</lpage><pub-id pub-id-type="doi">10.3897/zookeys.1267.160494</pub-id></mixed-citation></tp:treatment-meta><tp:nomenclature><tp:taxon-name><object-id xmlns:xlink="http://www.w3.org/1999/xlink" content-type="arpha" xlink:type="simple">FBF0CC70-D01F-5F9E-BB25-85AC11AD0F53</object-id><tp:taxon-name-part taxon-name-part-type="genus" reg="Lucanus">Lucanus</tp:taxon-name-part> <tp:taxon-name-part taxon-name-part-type="species" reg="ogakii">ogakii</tp:taxon-name-part></tp:taxon-name><tp:taxon-authority>Imanishi, 1990</tp:taxon-authority><xref ref-type="fig" rid="F10">Fig. 10</xref><tp:nomenclature-citation-list><tp:nomenclature-citation><tp:taxon-name><tp:taxon-name-part taxon-name-part-type="genus" reg="Lucanus">Lucanus</tp:taxon-name-part> <tp:taxon-name-part taxon-name-part-type="species" reg="ogakii">ogakii</tp:taxon-name-part></tp:taxon-name><comment> Imanishi, 1990: 15–18, figs 1, 2, 2a, 3. <xref ref-type="bibr" rid="B5">Chang 1993</xref>: 54, pl. 24, figs I7–1–I4; <xref ref-type="bibr" rid="B27">Mizunuma and Nagai 1994</xref>: 214, pl. 12, figs 101–1–5; <xref ref-type="bibr" rid="B6">Chang 2006</xref>: 48–49; <xref ref-type="bibr" rid="B15">Fujita 2010</xref>: 93–94, pl. 35, fig. 236–1–4; <xref ref-type="bibr" rid="B16">Huang 2016</xref>: 128–131; <xref ref-type="bibr" rid="B7">Chang 2024</xref>: 46–47.</comment></tp:nomenclature-citation><tp:nomenclature-citation><tp:taxon-name><tp:taxon-name-part taxon-name-part-type="genus" reg="Lucanus">Lucanus</tp:taxon-name-part> <tp:taxon-name-part taxon-name-part-type="species" reg="masumotoi">masumotoi</tp:taxon-name-part></tp:taxon-name><comment> Hirasawa &amp; Akiyama, 1990: 53–58, pl. 5 figs 9–11, pl. 6 figs 14, 16, pl. 6 figs 14, 16. <xref ref-type="bibr" rid="B43">Wang 1994</xref>: 40–43.</comment></tp:nomenclature-citation><tp:nomenclature-citation><tp:taxon-name><tp:taxon-name-part taxon-name-part-type="genus" reg="Lucanus">Lucanus</tp:taxon-name-part> <tp:taxon-name-part taxon-name-part-type="species" reg="kanoi">kanoi</tp:taxon-name-part> <tp:taxon-name-part taxon-name-part-type="subspecies" reg="ogakii">ogakii</tp:taxon-name-part></tp:taxon-name><comment> Imanishi, 1990: 15–18, figs 1, 2, 2a, 3. <xref ref-type="bibr" rid="B17">Huang and Chen 2010</xref>: 129–132, pl. 3 figs 22–26, pl. 4 fig. 62, pl. 15 fig. 5, pl. 29 fig. 3, pl. 40 fig. 4, pl. 51 fig. 11, pl. 55 fig. 4.</comment></tp:nomenclature-citation></tp:nomenclature-citation-list></tp:nomenclature><tp:treatment-sec sec-type="Subspecies"><title>Subspecies.</title><p><italic><tp:taxon-name><tp:taxon-name-part taxon-name-part-type="genus" reg="Lucanus">Lucanus</tp:taxon-name-part> <tp:taxon-name-part taxon-name-part-type="species" reg="ogakii">ogakii</tp:taxon-name-part> <tp:taxon-name-part taxon-name-part-type="subspecies" reg="chuyunshanus">chuyunshanus</tp:taxon-name-part></tp:taxon-name></italic> (Sakaino &amp; Yu, 1993): 15–16, figs 7, 8. <xref ref-type="bibr" rid="B40">Tsai and Yeh 2016</xref>: p.3, 8, 9, 12, 16.</p><p><italic>= <tp:taxon-name><tp:taxon-name-part taxon-name-part-type="genus" reg="Lucanus">Lucanus</tp:taxon-name-part> <tp:taxon-name-part taxon-name-part-type="species" reg="masumotoi">masumotoi</tp:taxon-name-part></tp:taxon-name> chuyunshanus</italic> Sakaino &amp; Yu, 1993: 15–16, figs 7, 8.</p></tp:treatment-sec><tp:treatment-sec sec-type="Material examined"><title>Material examined.</title><p>A total of 254 males (33.39 ± 3.34 mm, min-max 25.04–42.53 mm) and 41 females (30.82 ± 3.48 mm, min-max 23.93–38.99 mm) specimens collected from 6 localities were examined in this study including 9 individuals (8 males and 1 female) from the type locality (Fig. <xref ref-type="fig" rid="F2">2</xref>, Table <xref ref-type="table" rid="T2">2</xref>). Variation of body size is presented in Fig. <xref ref-type="fig" rid="F10">10</xref> and Table <xref ref-type="table" rid="T3">3</xref>.</p><fig id="F10" position="float" orientation="portrait"><object-id xmlns:xlink="http://www.w3.org/1999/xlink" content-type="doi" xlink:type="simple">10.3897/zookeys.1267.160494.figure10</object-id><object-id xmlns:xlink="http://www.w3.org/1999/xlink" content-type="arpha" xlink:type="simple">02F49F6A-A22C-54C6-B15C-5D61905D9842</object-id><label>Figure 10.</label><caption><p><italic><tp:taxon-name><tp:taxon-name-part taxon-name-part-type="genus" reg="Lucanus">Lucanus</tp:taxon-name-part> <tp:taxon-name-part taxon-name-part-type="species" reg="ogakii">ogakii</tp:taxon-name-part></tp:taxon-name></italic>, variation in gender, size, mandible, and color. <bold>A, B, E, F</bold>. Maximum form of male; <bold>C, D</bold>. Female; <bold>G–J</bold>. Medium form; <bold>K, L</bold>. Minimum form; <bold>M–P</bold>. With the orange plaque on femur. Scale bar: 1 cm.</p></caption><graphic xmlns:xlink="http://www.w3.org/1999/xlink" xlink:href="zookeys-1267-077_article-160494__-g010.jpg" id="oo_1517885.jpg" position="float" orientation="portrait" xlink:type="simple"><uri content-type="original_file" xlink:type="simple">https://binary.pensoft.net/fig/1517885</uri></graphic></fig></tp:treatment-sec><tp:treatment-sec sec-type="Diagnosis"><title>Diagnosis.</title><p>A moderate to small-sized <italic><tp:taxon-name><tp:taxon-name-part taxon-name-part-type="genus" reg="Lucanus">Lucanus</tp:taxon-name-part></tp:taxon-name></italic>, with a male body length averaging 33.39 ± 3.34 mm (range: 25.04–42.53 mm, <italic>n =</italic> 254), and a female body length averaging 30.82 ± 3.48 mm (range: 23.93–38.99 mm, <italic>n =</italic> 41). This taxon is similar to <italic><tp:taxon-name><tp:taxon-name-part taxon-name-part-type="genus" reg="Lucanus">L.</tp:taxon-name-part> <tp:taxon-name-part taxon-name-part-type="species" reg="kanoi">k.</tp:taxon-name-part> <tp:taxon-name-part taxon-name-part-type="subspecies" reg="kanoi">kanoi</tp:taxon-name-part></tp:taxon-name></italic> and <italic><tp:taxon-name><tp:taxon-name-part taxon-name-part-type="genus" reg="Lucanus">L.</tp:taxon-name-part> <tp:taxon-name-part taxon-name-part-type="species" reg="piceus">piceus</tp:taxon-name-part></tp:taxon-name></italic> but generally smaller. The species is blackish in color and is distributed on the eastern side of the central mountain range, from Hualien to Taitung County.</p></tp:treatment-sec><tp:treatment-sec sec-type="Description"><title>Description.</title><p>Body length. Male: 24.53–45.72 mm; Female: 23.93–38.99 mm (<xref ref-type="bibr" rid="B24">Kurosawa 1966</xref>; <xref ref-type="bibr" rid="B6">Chang 2006</xref>; <xref ref-type="bibr" rid="B17">Huang and Chen 2010</xref>; <xref ref-type="bibr" rid="B7">Chang 2024</xref>; this study; Table <xref ref-type="table" rid="T3">3</xref>). Most individuals exhibit dark, blackish body coloration, although reddish individuals are also present. The legs and femora of males are black, with a very rare occurrence of a yellowish to orange plaque on the femur (<xref ref-type="bibr" rid="B16">Huang 2016</xref>). The color, external morphology, and anatomy of the genitalia are shown in Figs <xref ref-type="fig" rid="F3">3</xref>, <xref ref-type="fig" rid="F10">10</xref>, and Table <xref ref-type="table" rid="T3">3</xref>.</p><p>A very rare characteristic (&lt; 2%, 3 of 246 specimens in this study) is the presence of a yellowish to orange plaque on the femur of males, but this feature is not a stable morphological trait and cannot be used for taxonomic classification. Therefore, this plaque can only be regarded as a trait variation within the species and its related taxa (Fig. <xref ref-type="fig" rid="F10">10</xref>, Table <xref ref-type="table" rid="T3">3</xref>, Suppl. material <xref ref-type="supplementary-material" rid="S1">1</xref>).</p></tp:treatment-sec><tp:treatment-sec sec-type="Distribution"><title>Distribution.</title><p>This species inhabits primary broad-leaved forests at mid-to-high altitudes between 1960 and 2564 meters, and is distributed on the eastern side of the central mountain range, from Hualien to Taitung County (Fig. <xref ref-type="fig" rid="F2">2</xref>, Table <xref ref-type="table" rid="T2">2</xref>).</p></tp:treatment-sec><tp:treatment-sec sec-type="Ecology"><title>Ecology.</title><p>Adults are primarily active from late May to June. By comparing the monthly average temperature isotherms for June with the species’ altitudinal range, it is inferred that this stag beetle tends to inhabit cooler environments (Suppl. material <xref ref-type="supplementary-material" rid="S8">8</xref>).</p></tp:treatment-sec><tp:treatment-sec sec-type="Conservation status"><title>Conservation status.</title><p>Not evaluated (<abbrev xmlns:xlink="http://www.w3.org/1999/xlink" xlink:title="Not evaluated" xlink:type="simple">NE</abbrev>).</p></tp:treatment-sec><tp:treatment-sec sec-type="Remarks"><title>Remarks.</title><p>In the original article on the subspecies <italic><tp:taxon-name><tp:taxon-name-part taxon-name-part-type="genus" reg="Lucanus">L.</tp:taxon-name-part> <tp:taxon-name-part taxon-name-part-type="species" reg="ogakii">ogakii</tp:taxon-name-part> <tp:taxon-name-part taxon-name-part-type="subspecies" reg="chuyunshanus">chuyunshanus</tp:taxon-name-part></tp:taxon-name></italic>, <xref ref-type="bibr" rid="B35">Sakaino and Yu (1993)</xref> emphasized that the major distinguishing characteristic between <italic><tp:taxon-name><tp:taxon-name-part taxon-name-part-type="genus" reg="Lucanus">L.</tp:taxon-name-part> <tp:taxon-name-part taxon-name-part-type="species" reg="ogakii">ogakii</tp:taxon-name-part></tp:taxon-name></italic> (then referred to as <italic><tp:taxon-name><tp:taxon-name-part taxon-name-part-type="genus" reg="Lucanus">L.</tp:taxon-name-part> <tp:taxon-name-part taxon-name-part-type="species" reg="masumotoi">masumotoi</tp:taxon-name-part></tp:taxon-name></italic>) and this subspecies was the yellowish plaque on the femur (<xref ref-type="bibr" rid="B35">Sakaino and Yu 1993</xref>). However, the two male specimens of <italic><tp:taxon-name><tp:taxon-name-part taxon-name-part-type="genus" reg="Lucanus">L.</tp:taxon-name-part> <tp:taxon-name-part taxon-name-part-type="species" reg="ogakii">ogakii</tp:taxon-name-part> <tp:taxon-name-part taxon-name-part-type="subspecies" reg="chuyunshanus">chuyunshanus</tp:taxon-name-part></tp:taxon-name></italic> examined in <abbrev xmlns:xlink="http://www.w3.org/1999/xlink" content-type="institution" xlink:title="Muh Sheng Museum of Entomology" xlink:type="simple">MSME</abbrev> do not possess this characteristic (Suppl. material 4B, D). Therefore, neither of these two male specimens of <italic><tp:taxon-name><tp:taxon-name-part taxon-name-part-type="genus" reg="Lucanus">L.</tp:taxon-name-part> <tp:taxon-name-part taxon-name-part-type="species" reg="ogakii">ogakii</tp:taxon-name-part> <tp:taxon-name-part taxon-name-part-type="subspecies" reg="chuyunshanus">chuyunshanus</tp:taxon-name-part></tp:taxon-name></italic> that lack original labels can be regarded as the type specimen designated in the original article by <xref ref-type="bibr" rid="B35">Sakaino and Yu (1993)</xref>.</p><p>The <italic><tp:taxon-name><tp:taxon-name-part taxon-name-part-type="genus" reg="Lucanus">Lucanus</tp:taxon-name-part> <tp:taxon-name-part taxon-name-part-type="species" reg="kanoi">kanoi</tp:taxon-name-part></tp:taxon-name></italic> species complex examined in this study can be distinguished using the dichotomous key provided below. This key is based on external characters of the type specimens of <italic><tp:taxon-name><tp:taxon-name-part taxon-name-part-type="genus" reg="Lucanus">L.</tp:taxon-name-part> <tp:taxon-name-part taxon-name-part-type="species" reg="kanoi">kanoi</tp:taxon-name-part></tp:taxon-name></italic> (<italic><tp:taxon-name><tp:taxon-name-part taxon-name-part-type="genus" reg="Lucanus">L.</tp:taxon-name-part> <tp:taxon-name-part taxon-name-part-type="species" reg="kanoi">k.</tp:taxon-name-part> <tp:taxon-name-part taxon-name-part-type="subspecies" reg="kanoi">kanoi</tp:taxon-name-part></tp:taxon-name></italic>, sensu stricto in this study), <italic><tp:taxon-name><tp:taxon-name-part taxon-name-part-type="genus" reg="Lucanus">L.</tp:taxon-name-part> <tp:taxon-name-part taxon-name-part-type="species" reg="piceus">piceus</tp:taxon-name-part></tp:taxon-name></italic> stat. nov. (formerly <italic><tp:taxon-name><tp:taxon-name-part taxon-name-part-type="genus" reg="Lucanus">L.</tp:taxon-name-part> <tp:taxon-name-part taxon-name-part-type="species" reg="kanoi">k.</tp:taxon-name-part> <tp:taxon-name-part taxon-name-part-type="subspecies" reg="piceus">piceus</tp:taxon-name-part></tp:taxon-name></italic>), and <italic><tp:taxon-name><tp:taxon-name-part taxon-name-part-type="genus" reg="Lucanus">L.</tp:taxon-name-part> <tp:taxon-name-part taxon-name-part-type="species" reg="kanoi">kanoi</tp:taxon-name-part> <tp:taxon-name-part taxon-name-part-type="subspecies" reg="kavulunganus">kavulunganus</tp:taxon-name-part></tp:taxon-name></italic> subsp. nov. Additional examined specimens and their diagnostic characters are summarized in Table <xref ref-type="table" rid="T3">3</xref> and presented in Suppl. materials <xref ref-type="supplementary-material" rid="S1">1</xref>, <xref ref-type="supplementary-material" rid="S3">3</xref>.</p></tp:treatment-sec><tp:treatment-sec><!--Section generated to contain objects referenced in tp:taxon-treatment.--><fig id="F2" position="float" orientation="portrait"><object-id xmlns:xlink="http://www.w3.org/1999/xlink" content-type="doi" xlink:type="simple">10.3897/zookeys.1267.160494.figure2</object-id><object-id xmlns:xlink="http://www.w3.org/1999/xlink" content-type="arpha" xlink:type="simple">2059734C-197C-5F6A-97DF-A77F45BDA11F</object-id><label>Figure 2.</label><caption><p>Type localities and sampling sites of <italic><tp:taxon-name><tp:taxon-name-part taxon-name-part-type="genus" reg="Lucanus">L.</tp:taxon-name-part> <tp:taxon-name-part taxon-name-part-type="species" reg="kanoi">kanoi</tp:taxon-name-part></tp:taxon-name></italic> species complex in this study. No specimens of <italic><tp:taxon-name><tp:taxon-name-part taxon-name-part-type="genus" reg="Lucanus">L.</tp:taxon-name-part> <tp:taxon-name-part taxon-name-part-type="species" reg="ogakii">ogakii</tp:taxon-name-part></tp:taxon-name></italic> from Mt. Chuyunshan were available for this study; the localities on the map are taken from <xref ref-type="bibr" rid="B35">Sakaino and Yu (1993)</xref>.</p></caption><graphic xmlns:xlink="http://www.w3.org/1999/xlink" xlink:href="zookeys-1267-077_article-160494__-g002.jpg" id="oo_1517877.jpg" position="float" orientation="portrait" xlink:type="simple"><uri content-type="original_file" xlink:type="simple">https://binary.pensoft.net/fig/1517877</uri></graphic></fig><table-wrap id="T2" position="float" orientation="portrait"><label>Table 2.</label><caption><p>Sampling localities of this study.</p></caption><table><tbody><tr><th rowspan="2" colspan="1">Species</th><th rowspan="1" colspan="2">Distribution</th><th rowspan="2" colspan="1">Altitude (meters, a.s.l.)</th><th rowspan="2" colspan="1">Acronyms / Remarks</th></tr><tr><th rowspan="1" colspan="1">Locality</th><th rowspan="1" colspan="1">GPS Coordinates</th></tr><tr><td rowspan="1" colspan="1">
                <italic>
                  <tp:taxon-name><tp:taxon-name-part taxon-name-part-type="genus" reg="Lucanus">Lucanus</tp:taxon-name-part> <tp:taxon-name-part taxon-name-part-type="species" reg="kanoi">k.</tp:taxon-name-part> <tp:taxon-name-part taxon-name-part-type="subspecies" reg="kanoi">kanoi</tp:taxon-name-part></tp:taxon-name>
                </italic>
              </td><td rowspan="1" colspan="1">Songgang, Nantou County</td><td rowspan="1" colspan="1">
                <named-content xmlns:xlink="http://www.w3.org/1999/xlink" content-type="dwc:verbatimCoordinates" xlink:type="simple">24°04.22'N, 121°10.03'E</named-content>
              </td><td rowspan="1" colspan="1">2030</td><td rowspan="1" colspan="1"><abbrev xmlns:xlink="http://www.w3.org/1999/xlink" xlink:title="Songgang" xlink:type="simple">SG</abbrev> / <bold>Type locality</bold></td></tr><tr><td rowspan="1" colspan="1">
                <italic>
                  <tp:taxon-name><tp:taxon-name-part taxon-name-part-type="genus" reg="Lucanus">L.</tp:taxon-name-part> <tp:taxon-name-part taxon-name-part-type="species" reg="kanoi">k.</tp:taxon-name-part> <tp:taxon-name-part taxon-name-part-type="subspecies" reg="kanoi">kanoi</tp:taxon-name-part></tp:taxon-name>
                </italic>
              </td><td rowspan="1" colspan="1">Mt. Lalashan, Taoyuan City</td><td rowspan="1" colspan="1">
                <named-content xmlns:xlink="http://www.w3.org/1999/xlink" content-type="dwc:verbatimCoordinates" xlink:type="simple">24°43.84'N, 121°26.05'E</named-content>
              </td><td rowspan="1" colspan="1">2031</td><td rowspan="1" colspan="1">LLS</td></tr><tr><td rowspan="1" colspan="1">
                <italic>
                  <tp:taxon-name><tp:taxon-name-part taxon-name-part-type="genus" reg="Lucanus">L.</tp:taxon-name-part> <tp:taxon-name-part taxon-name-part-type="species" reg="kanoi">k.</tp:taxon-name-part> <tp:taxon-name-part taxon-name-part-type="subspecies" reg="kanoi">kanoi</tp:taxon-name-part></tp:taxon-name>
                </italic>
              </td><td rowspan="1" colspan="1">Mt. Fufushan, Taoyuan City</td><td rowspan="1" colspan="1">
                <named-content xmlns:xlink="http://www.w3.org/1999/xlink" content-type="dwc:verbatimCoordinates" xlink:type="simple">24°43.50'N, 121°24.14'E</named-content>
              </td><td rowspan="1" colspan="1">1870</td><td rowspan="1" colspan="1">FFS</td></tr><tr><td rowspan="1" colspan="1">
                <italic>
                  <tp:taxon-name><tp:taxon-name-part taxon-name-part-type="genus" reg="Lucanus">L.</tp:taxon-name-part> <tp:taxon-name-part taxon-name-part-type="species" reg="kanoi">k.</tp:taxon-name-part> <tp:taxon-name-part taxon-name-part-type="subspecies" reg="kanoi">kanoi</tp:taxon-name-part></tp:taxon-name>
                </italic>
              </td><td rowspan="1" colspan="1">Mt. Tamanshan, Taoyuan City</td><td rowspan="1" colspan="1">
                <named-content xmlns:xlink="http://www.w3.org/1999/xlink" content-type="dwc:verbatimCoordinates" xlink:type="simple">24°42.00'N, 121°25.93'E</named-content>
              </td><td rowspan="1" colspan="1">1800</td><td rowspan="1" colspan="1">TMS</td></tr><tr><td rowspan="1" colspan="1">
                <italic>
                  <tp:taxon-name><tp:taxon-name-part taxon-name-part-type="genus" reg="Lucanus">L.</tp:taxon-name-part> <tp:taxon-name-part taxon-name-part-type="species" reg="kanoi">k.</tp:taxon-name-part> <tp:taxon-name-part taxon-name-part-type="subspecies" reg="kanoi">kanoi</tp:taxon-name-part></tp:taxon-name>
                </italic>
              </td><td rowspan="1" colspan="1">Mt. Lidongshan, Hsinchu County</td><td rowspan="1" colspan="1">
                <named-content xmlns:xlink="http://www.w3.org/1999/xlink" content-type="dwc:verbatimCoordinates" xlink:type="simple">24°41.58'N, 121°18.22'E</named-content>
              </td><td rowspan="1" colspan="1">1914</td><td rowspan="1" colspan="1">LDS</td></tr><tr><td rowspan="1" colspan="1">
                <italic>
                  <tp:taxon-name><tp:taxon-name-part taxon-name-part-type="genus" reg="Lucanus">L.</tp:taxon-name-part> <tp:taxon-name-part taxon-name-part-type="species" reg="kanoi">k.</tp:taxon-name-part> <tp:taxon-name-part taxon-name-part-type="subspecies" reg="kanoi">kanoi</tp:taxon-name-part></tp:taxon-name>
                </italic>
              </td><td rowspan="1" colspan="1">Mt. Shimatashan, Hsinchu County</td><td rowspan="1" colspan="1">
                <named-content xmlns:xlink="http://www.w3.org/1999/xlink" content-type="dwc:verbatimCoordinates" xlink:type="simple">24°37.53'N, 121°14.99'E</named-content>
              </td><td rowspan="1" colspan="1">1942</td><td rowspan="1" colspan="1">SMTS</td></tr><tr><td rowspan="1" colspan="1">
                <italic>
                  <tp:taxon-name><tp:taxon-name-part taxon-name-part-type="genus" reg="Lucanus">L.</tp:taxon-name-part> <tp:taxon-name-part taxon-name-part-type="species" reg="kanoi">k.</tp:taxon-name-part> <tp:taxon-name-part taxon-name-part-type="subspecies" reg="kanoi">kanoi</tp:taxon-name-part></tp:taxon-name>
                </italic>
              </td><td rowspan="1" colspan="1">Meifeng, Nantou County</td><td rowspan="1" colspan="1">
                <named-content xmlns:xlink="http://www.w3.org/1999/xlink" content-type="dwc:verbatimCoordinates" xlink:type="simple">24°05.41'N, 121°10.44'E</named-content>
              </td><td rowspan="1" colspan="1">2100</td><td rowspan="1" colspan="1">MF</td></tr><tr><td rowspan="1" colspan="1">
                <italic>
                  <tp:taxon-name><tp:taxon-name-part taxon-name-part-type="genus" reg="Lucanus">L.</tp:taxon-name-part> <tp:taxon-name-part taxon-name-part-type="species" reg="kanoi">k.</tp:taxon-name-part> <tp:taxon-name-part taxon-name-part-type="subspecies" reg="kanoi">kanoi</tp:taxon-name-part></tp:taxon-name>
                </italic>
              </td><td rowspan="1" colspan="1">Qingjing Farm, Nantou County</td><td rowspan="1" colspan="1">
                <named-content xmlns:xlink="http://www.w3.org/1999/xlink" content-type="dwc:verbatimCoordinates" xlink:type="simple">24°03.49'N, 121°09.75'E</named-content>
              </td><td rowspan="1" colspan="1">1900</td><td rowspan="1" colspan="1">QJ</td></tr><tr><td rowspan="1" colspan="1">
                <italic>
                  <tp:taxon-name><tp:taxon-name-part taxon-name-part-type="genus" reg="Lucanus">L.</tp:taxon-name-part> <tp:taxon-name-part taxon-name-part-type="species" reg="kanoi">k.</tp:taxon-name-part> <tp:taxon-name-part taxon-name-part-type="subspecies" reg="kanoi">kanoi</tp:taxon-name-part></tp:taxon-name>
                </italic>
              </td><td rowspan="1" colspan="1">Tunyuan, Nantou County</td><td rowspan="1" colspan="1">
                <named-content xmlns:xlink="http://www.w3.org/1999/xlink" content-type="dwc:verbatimCoordinates" xlink:type="simple">24°03.06'N, 121°12.92'E</named-content>
              </td><td rowspan="1" colspan="1">2020</td><td rowspan="1" colspan="1">TY</td></tr><tr><td rowspan="1" colspan="1">
                <italic>
                  <tp:taxon-name><tp:taxon-name-part taxon-name-part-type="genus" reg="Lucanus">L.</tp:taxon-name-part> <tp:taxon-name-part taxon-name-part-type="species" reg="kanoi">k.</tp:taxon-name-part> <tp:taxon-name-part taxon-name-part-type="subspecies" reg="kanoi">kanoi</tp:taxon-name-part></tp:taxon-name>
                </italic>
              </td><td rowspan="1" colspan="1">Jyunda logging-trail, Nantou County</td><td rowspan="1" colspan="1">
                <named-content xmlns:xlink="http://www.w3.org/1999/xlink" content-type="dwc:verbatimCoordinates" xlink:type="simple">23°37.56'N, 120°55.09'E</named-content>
              </td><td rowspan="1" colspan="1">1990</td><td rowspan="1" colspan="1">JD</td></tr><tr><td rowspan="1" colspan="1">
                <italic>
                  <tp:taxon-name><tp:taxon-name-part taxon-name-part-type="genus" reg="Lucanus">L.</tp:taxon-name-part> <tp:taxon-name-part taxon-name-part-type="species" reg="kanoi">k.</tp:taxon-name-part> <tp:taxon-name-part taxon-name-part-type="subspecies" reg="kanoi">kanoi</tp:taxon-name-part></tp:taxon-name>
                </italic>
              </td><td rowspan="1" colspan="1">Shalisian Logging-trail, Nantou County</td><td rowspan="1" colspan="1">
                <named-content xmlns:xlink="http://www.w3.org/1999/xlink" content-type="dwc:verbatimCoordinates" xlink:type="simple">23°31.74'N, 120°54.26'E</named-content>
              </td><td rowspan="1" colspan="1">1910</td><td rowspan="1" colspan="1">SLS</td></tr><tr><td rowspan="1" colspan="1"><italic><tp:taxon-name><tp:taxon-name-part taxon-name-part-type="genus" reg="Lucanus">L.</tp:taxon-name-part> <tp:taxon-name-part taxon-name-part-type="species" reg="kanoi">k.</tp:taxon-name-part> <tp:taxon-name-part taxon-name-part-type="subspecies" reg="kavulunganus">kavulunganus</tp:taxon-name-part></tp:taxon-name></italic> subsp. nov.</td><td rowspan="1" colspan="1">Mt. Beidawushan, Pingtung County</td><td rowspan="1" colspan="1">
                <named-content xmlns:xlink="http://www.w3.org/1999/xlink" content-type="dwc:verbatimCoordinates" xlink:type="simple">22°36.93'N, 120°44.53'E</named-content>
              </td><td rowspan="1" colspan="1">2140</td><td rowspan="1" colspan="1">BDW / <bold>Type locality</bold></td></tr><tr><td rowspan="1" colspan="1">
                <italic>
                  <tp:taxon-name><tp:taxon-name-part taxon-name-part-type="genus" reg="Lucanus">L.</tp:taxon-name-part> <tp:taxon-name-part taxon-name-part-type="species" reg="piceus">piceus</tp:taxon-name-part></tp:taxon-name>
                </italic>
              </td><td rowspan="1" colspan="1">Siji, Yilan County</td><td rowspan="1" colspan="1">
                <named-content xmlns:xlink="http://www.w3.org/1999/xlink" content-type="dwc:verbatimCoordinates" xlink:type="simple">24°28.82'N, 121°28.15'E</named-content>
              </td><td rowspan="1" colspan="1">1989</td><td rowspan="1" colspan="1">SJ / <bold>Type locality</bold></td></tr><tr><td rowspan="1" colspan="1">
                <italic>
                  <tp:taxon-name><tp:taxon-name-part taxon-name-part-type="genus" reg="Lucanus">L.</tp:taxon-name-part> <tp:taxon-name-part taxon-name-part-type="species" reg="piceus">piceus</tp:taxon-name-part></tp:taxon-name>
                </italic>
              </td><td rowspan="1" colspan="1">Mt. Lepeishan, New Taipei City</td><td rowspan="1" colspan="1">
                <named-content xmlns:xlink="http://www.w3.org/1999/xlink" content-type="dwc:verbatimCoordinates" xlink:type="simple">24°48.67'N, 121°28.35'E</named-content>
              </td><td rowspan="1" colspan="1">1569</td><td rowspan="1" colspan="1">LPS</td></tr><tr><td rowspan="1" colspan="1">
                <italic>
                  <tp:taxon-name><tp:taxon-name-part taxon-name-part-type="genus" reg="Lucanus">L.</tp:taxon-name-part> <tp:taxon-name-part taxon-name-part-type="species" reg="piceus">piceus</tp:taxon-name-part></tp:taxon-name>
                </italic>
              </td><td rowspan="1" colspan="1">Mt. Beichatianshan, New Taipei City</td><td rowspan="1" colspan="1">
                <named-content xmlns:xlink="http://www.w3.org/1999/xlink" content-type="dwc:verbatimCoordinates" xlink:type="simple">24°47.58'N, 121°27.16'E</named-content>
              </td><td rowspan="1" colspan="1">1640</td><td rowspan="1" colspan="1">BCT</td></tr><tr><td rowspan="1" colspan="1">
                <italic>
                  <tp:taxon-name><tp:taxon-name-part taxon-name-part-type="genus" reg="Lucanus">L.</tp:taxon-name-part> <tp:taxon-name-part taxon-name-part-type="species" reg="piceus">piceus</tp:taxon-name-part></tp:taxon-name>
                </italic>
              </td><td rowspan="1" colspan="1">Mt. Nanchatian, Taoyuan City</td><td rowspan="1" colspan="1">
                <named-content xmlns:xlink="http://www.w3.org/1999/xlink" content-type="dwc:verbatimCoordinates" xlink:type="simple">24°45.65'N, 121°24.73'E</named-content>
              </td><td rowspan="1" colspan="1">1907</td><td rowspan="1" colspan="1">NCT</td></tr><tr><td rowspan="1" colspan="1">
                <italic>
                  <tp:taxon-name><tp:taxon-name-part taxon-name-part-type="genus" reg="Lucanus">L.</tp:taxon-name-part> <tp:taxon-name-part taxon-name-part-type="species" reg="piceus">piceus</tp:taxon-name-part></tp:taxon-name>
                </italic>
              </td><td rowspan="1" colspan="1">Mt. Tielikushan, Taoyuan City</td><td rowspan="1" colspan="1">
                <named-content xmlns:xlink="http://www.w3.org/1999/xlink" content-type="dwc:verbatimCoordinates" xlink:type="simple">24°37.96'N, 121°21.99'E</named-content>
              </td><td rowspan="1" colspan="1">1800</td><td rowspan="1" colspan="1">TLS</td></tr><tr><td rowspan="1" colspan="1">
                <italic>
                  <tp:taxon-name><tp:taxon-name-part taxon-name-part-type="genus" reg="Lucanus">L.</tp:taxon-name-part> <tp:taxon-name-part taxon-name-part-type="species" reg="piceus">piceus</tp:taxon-name-part></tp:taxon-name>
                </italic>
              </td><td rowspan="1" colspan="1">Mt. Tangsuishan, Taoyuan City</td><td rowspan="1" colspan="1">
                <named-content xmlns:xlink="http://www.w3.org/1999/xlink" content-type="dwc:verbatimCoordinates" xlink:type="simple">24°36.25'N, 121°24.84'E</named-content>
              </td><td rowspan="1" colspan="1">2090</td><td rowspan="1" colspan="1">TSS</td></tr><tr><td rowspan="1" colspan="1">
                <italic>
                  <tp:taxon-name><tp:taxon-name-part taxon-name-part-type="genus" reg="Lucanus">L.</tp:taxon-name-part> <tp:taxon-name-part taxon-name-part-type="species" reg="piceus">piceus</tp:taxon-name-part></tp:taxon-name>
                </italic>
              </td><td rowspan="1" colspan="1">Smangus, Hsinchu County</td><td rowspan="1" colspan="1">
                <named-content xmlns:xlink="http://www.w3.org/1999/xlink" content-type="dwc:verbatimCoordinates" xlink:type="simple">24°34.80'N, 121°20.07'E</named-content>
              </td><td rowspan="1" colspan="1">1576</td><td rowspan="1" colspan="1">SMG</td></tr><tr><td rowspan="1" colspan="1">
                <italic>
                  <tp:taxon-name><tp:taxon-name-part taxon-name-part-type="genus" reg="Lucanus">L.</tp:taxon-name-part> <tp:taxon-name-part taxon-name-part-type="species" reg="piceus">piceus</tp:taxon-name-part></tp:taxon-name>
                </italic>
              </td><td rowspan="1" colspan="1">Yuanyang Lake, Hsinchu County</td><td rowspan="1" colspan="1">
                <named-content xmlns:xlink="http://www.w3.org/1999/xlink" content-type="dwc:verbatimCoordinates" xlink:type="simple">24°34.62'N, 121°24.15'E</named-content>
              </td><td rowspan="1" colspan="1">1600</td><td rowspan="1" colspan="1">YYL</td></tr><tr><td rowspan="1" colspan="1">
                <italic>
                  <tp:taxon-name><tp:taxon-name-part taxon-name-part-type="genus" reg="Lucanus">L.</tp:taxon-name-part> <tp:taxon-name-part taxon-name-part-type="species" reg="piceus">piceus</tp:taxon-name-part></tp:taxon-name>
                </italic>
              </td><td rowspan="1" colspan="1">Pingyuan logging-trail, Yilan County</td><td rowspan="1" colspan="1">
                <named-content xmlns:xlink="http://www.w3.org/1999/xlink" content-type="dwc:verbatimCoordinates" xlink:type="simple">24°30.84'N, 121°34.24'E</named-content>
              </td><td rowspan="1" colspan="1">2000</td><td rowspan="1" colspan="1">PYLT</td></tr><tr><td rowspan="1" colspan="1">
                <italic>
                  <tp:taxon-name><tp:taxon-name-part taxon-name-part-type="genus" reg="Lucanus">L.</tp:taxon-name-part> <tp:taxon-name-part taxon-name-part-type="species" reg="piceus">piceus</tp:taxon-name-part></tp:taxon-name>
                </italic>
              </td><td rowspan="1" colspan="1">Mt. Wangyangshan, Yilan County</td><td rowspan="1" colspan="1">
                <named-content xmlns:xlink="http://www.w3.org/1999/xlink" content-type="dwc:verbatimCoordinates" xlink:type="simple">24°30.67'N, 121°36.98'E</named-content>
              </td><td rowspan="1" colspan="1">2050</td><td rowspan="1" colspan="1">WYS</td></tr><tr><td rowspan="1" colspan="1">
                <italic>
                  <tp:taxon-name><tp:taxon-name-part taxon-name-part-type="genus" reg="Lucanus">L.</tp:taxon-name-part> <tp:taxon-name-part taxon-name-part-type="species" reg="piceus">piceus</tp:taxon-name-part></tp:taxon-name>
                </italic>
              </td><td rowspan="1" colspan="1">Mt. Tongshan, Yilan County</td><td rowspan="1" colspan="1">
                <named-content xmlns:xlink="http://www.w3.org/1999/xlink" content-type="dwc:verbatimCoordinates" xlink:type="simple">24°30.35'N, 121°37.86'E</named-content>
              </td><td rowspan="1" colspan="1">1815</td><td rowspan="1" colspan="1">TS</td></tr><tr><td rowspan="1" colspan="1">
                <italic>
                  <tp:taxon-name><tp:taxon-name-part taxon-name-part-type="genus" reg="Lucanus">L.</tp:taxon-name-part> <tp:taxon-name-part taxon-name-part-type="species" reg="piceus">piceus</tp:taxon-name-part></tp:taxon-name>
                </italic>
              </td><td rowspan="1" colspan="1">Mt. Taipingshan, Yilan County</td><td rowspan="1" colspan="1">
                <named-content xmlns:xlink="http://www.w3.org/1999/xlink" content-type="dwc:verbatimCoordinates" xlink:type="simple">24°29.54'N, 121°32.20'E</named-content>
              </td><td rowspan="1" colspan="1">1877</td><td rowspan="1" colspan="1">TPS</td></tr><tr><td rowspan="1" colspan="1">
                <italic>
                  <tp:taxon-name><tp:taxon-name-part taxon-name-part-type="genus" reg="Lucanus">L.</tp:taxon-name-part> <tp:taxon-name-part taxon-name-part-type="species" reg="piceus">piceus</tp:taxon-name-part></tp:taxon-name>
                </italic>
              </td><td rowspan="1" colspan="1">Chiaping logging-trail, Yilan County</td><td rowspan="1" colspan="1">
                <named-content xmlns:xlink="http://www.w3.org/1999/xlink" content-type="dwc:verbatimCoordinates" xlink:type="simple">24°28.36'N, 121°27.84'E</named-content>
              </td><td rowspan="1" colspan="1">1940</td><td rowspan="1" colspan="1">CPLT</td></tr><tr><td rowspan="1" colspan="1">
                <italic>
                  <tp:taxon-name><tp:taxon-name-part taxon-name-part-type="genus" reg="Lucanus">L.</tp:taxon-name-part> <tp:taxon-name-part taxon-name-part-type="species" reg="piceus">piceus</tp:taxon-name-part></tp:taxon-name>
                </italic>
              </td><td rowspan="1" colspan="1">Sihyuanyakou, Yilan County</td><td rowspan="1" colspan="1">
                <named-content xmlns:xlink="http://www.w3.org/1999/xlink" content-type="dwc:verbatimCoordinates" xlink:type="simple">24°23.84'N, 121°21.39'E</named-content>
              </td><td rowspan="1" colspan="1">1965</td><td rowspan="1" colspan="1">SYYK</td></tr><tr><td rowspan="1" colspan="1">
                <italic>
                  <tp:taxon-name><tp:taxon-name-part taxon-name-part-type="genus" reg="Lucanus">L.</tp:taxon-name-part> <tp:taxon-name-part taxon-name-part-type="species" reg="piceus">piceus</tp:taxon-name-part></tp:taxon-name>
                </italic>
              </td><td rowspan="1" colspan="1">Shengguang, Taichung City</td><td rowspan="1" colspan="1">
                <named-content xmlns:xlink="http://www.w3.org/1999/xlink" content-type="dwc:verbatimCoordinates" xlink:type="simple">24°23.52'N, 121°21.14'E</named-content>
              </td><td rowspan="1" colspan="1">1960</td><td rowspan="1" colspan="1">SHG</td></tr><tr><td rowspan="1" colspan="1">
                <italic>
                  <tp:taxon-name><tp:taxon-name-part taxon-name-part-type="genus" reg="Lucanus">L.</tp:taxon-name-part> <tp:taxon-name-part taxon-name-part-type="species" reg="ogakii">ogakii</tp:taxon-name-part></tp:taxon-name>
                </italic>
              </td><td rowspan="1" colspan="1">Bilu Sacred Tree, Hualien County</td><td rowspan="1" colspan="1">
                <named-content xmlns:xlink="http://www.w3.org/1999/xlink" content-type="dwc:verbatimCoordinates" xlink:type="simple">24°10.85'N, 121°24.20'E</named-content>
              </td><td rowspan="1" colspan="1">2180</td><td rowspan="1" colspan="1">
                <abbrev xmlns:xlink="http://www.w3.org/1999/xlink" xlink:title="body length" xlink:type="simple">BL</abbrev>
                <bold>Type locality</bold>
              </td></tr><tr><td rowspan="1" colspan="1">
                <italic>
                  <tp:taxon-name><tp:taxon-name-part taxon-name-part-type="genus" reg="Lucanus">L.</tp:taxon-name-part> <tp:taxon-name-part taxon-name-part-type="species" reg="ogakii">ogakii</tp:taxon-name-part></tp:taxon-name>
                </italic>
              </td><td rowspan="1" colspan="1">Tzuen, Hualien County</td><td rowspan="1" colspan="1">
                <named-content xmlns:xlink="http://www.w3.org/1999/xlink" content-type="dwc:verbatimCoordinates" xlink:type="simple">24°11.43'N, 121°23.34'E</named-content>
              </td><td rowspan="1" colspan="1">1960</td><td rowspan="1" colspan="1">TE</td></tr><tr><td rowspan="1" colspan="1">
                <italic>
                  <tp:taxon-name><tp:taxon-name-part taxon-name-part-type="genus" reg="Lucanus">L.</tp:taxon-name-part> <tp:taxon-name-part taxon-name-part-type="species" reg="ogakii">ogakii</tp:taxon-name-part></tp:taxon-name>
                </italic>
              </td><td rowspan="1" colspan="1">Guanyuan, Hualien County</td><td rowspan="1" colspan="1">
                <named-content xmlns:xlink="http://www.w3.org/1999/xlink" content-type="dwc:verbatimCoordinates" xlink:type="simple">24°11.10'N, 121°20.50'E</named-content>
              </td><td rowspan="1" colspan="1">2330</td><td rowspan="1" colspan="1">GY</td></tr><tr><td rowspan="1" colspan="1">
                <italic>
                  <tp:taxon-name><tp:taxon-name-part taxon-name-part-type="genus" reg="Lucanus">L.</tp:taxon-name-part> <tp:taxon-name-part taxon-name-part-type="species" reg="ogakii">ogakii</tp:taxon-name-part></tp:taxon-name>
                </italic>
              </td><td rowspan="1" colspan="1">Dayuling, Hualien County</td><td rowspan="1" colspan="1">
                <named-content xmlns:xlink="http://www.w3.org/1999/xlink" content-type="dwc:verbatimCoordinates" xlink:type="simple">24°10.85'N, 121°18.60'E</named-content>
              </td><td rowspan="1" colspan="1">2564</td><td rowspan="1" colspan="1">DYL</td></tr><tr><td rowspan="1" colspan="1">
                <italic>
                  <tp:taxon-name><tp:taxon-name-part taxon-name-part-type="genus" reg="Lucanus">L.</tp:taxon-name-part> <tp:taxon-name-part taxon-name-part-type="species" reg="ogakii">ogakii</tp:taxon-name-part></tp:taxon-name>
                </italic>
              </td><td rowspan="1" colspan="1">Pingfeng cabin, Hualien County</td><td rowspan="1" colspan="1">
                <named-content xmlns:xlink="http://www.w3.org/1999/xlink" content-type="dwc:verbatimCoordinates" xlink:type="simple">24°09.78'N, 121°19.51'E</named-content>
              </td><td rowspan="1" colspan="1">2062</td><td rowspan="1" colspan="1">PFC</td></tr><tr><td rowspan="1" colspan="1">
                <italic>
                  <tp:taxon-name><tp:taxon-name-part taxon-name-part-type="genus" reg="Lucanus">L.</tp:taxon-name-part> <tp:taxon-name-part taxon-name-part-type="species" reg="ogakii">ogakii</tp:taxon-name-part></tp:taxon-name>
                </italic>
              </td><td rowspan="1" colspan="1">Ruisui logging-trail, Hualien County</td><td rowspan="1" colspan="1">
                <named-content xmlns:xlink="http://www.w3.org/1999/xlink" content-type="dwc:verbatimCoordinates" xlink:type="simple">23°31.82'N, 121°15.81'E</named-content>
              </td><td rowspan="1" colspan="1">2020</td><td rowspan="1" colspan="1">RS</td></tr><tr><td rowspan="1" colspan="1">
                <italic>
                  <tp:taxon-name><tp:taxon-name-part taxon-name-part-type="genus" reg="Lucanus">L.</tp:taxon-name-part> <tp:taxon-name-part taxon-name-part-type="species" reg="ogakii">ogakii</tp:taxon-name-part></tp:taxon-name>
                </italic>
              </td><td rowspan="1" colspan="1">Siangyang, Taitung County</td><td rowspan="1" colspan="1">
                <named-content xmlns:xlink="http://www.w3.org/1999/xlink" content-type="dwc:verbatimCoordinates" xlink:type="simple">23°14.91'N, 120°59.21'E</named-content>
              </td><td rowspan="1" colspan="1">2280</td><td rowspan="1" colspan="1">SY</td></tr></tbody></table></table-wrap><table-wrap id="T3" position="float" orientation="portrait"><label>Table 3.</label><caption><p>Key traits of the <italic><tp:taxon-name><tp:taxon-name-part taxon-name-part-type="genus" reg="Lucanus">Lucanus</tp:taxon-name-part> <tp:taxon-name-part taxon-name-part-type="species" reg="kanoi">kanoi</tp:taxon-name-part></tp:taxon-name></italic> species complex reported in the literature.</p></caption><table><tbody><tr><th rowspan="1" colspan="1">Species Characteristics</th><th rowspan="1" colspan="1">
                  <italic>
                    <tp:taxon-name><tp:taxon-name-part taxon-name-part-type="genus" reg="Lucanus">Lucanus</tp:taxon-name-part> <tp:taxon-name-part taxon-name-part-type="species" reg="kanoi">kanoi</tp:taxon-name-part> <tp:taxon-name-part taxon-name-part-type="subspecies" reg="kanoi">kanoi</tp:taxon-name-part></tp:taxon-name>
                  </italic>
                </th><th rowspan="1" colspan="1">
                  <italic>
                    <tp:taxon-name><tp:taxon-name-part taxon-name-part-type="genus" reg="Lucanus">Lucanus</tp:taxon-name-part> <tp:taxon-name-part taxon-name-part-type="species" reg="piceus">piceus</tp:taxon-name-part></tp:taxon-name>
                  </italic>
                </th><th rowspan="1" colspan="1"><italic><tp:taxon-name><tp:taxon-name-part taxon-name-part-type="genus" reg="Lucanus">Lucanus</tp:taxon-name-part> <tp:taxon-name-part taxon-name-part-type="species" reg="kanoi">kanoi</tp:taxon-name-part> <tp:taxon-name-part taxon-name-part-type="subspecies" reg="kavulunganus">kavulunganus</tp:taxon-name-part></tp:taxon-name></italic>. subsp. nov.</th><th rowspan="1" colspan="1">
                  <italic>
                    <tp:taxon-name><tp:taxon-name-part taxon-name-part-type="genus" reg="Lucanus">Lucanus</tp:taxon-name-part> <tp:taxon-name-part taxon-name-part-type="species" reg="ogakii">ogakii</tp:taxon-name-part></tp:taxon-name>
                  </italic>
                </th><th rowspan="1" colspan="1">Literature</th></tr><tr><td rowspan="9" colspan="1">
                  <bold>Male</bold>
                </td><td rowspan="9" colspan="1"/><td rowspan="9" colspan="1"/><td rowspan="9" colspan="1"/><td rowspan="9" colspan="1"/><td rowspan="1" colspan="1">1. <xref ref-type="bibr" rid="B24">Kurosawa 1966</xref></td></tr><tr><td rowspan="1" colspan="1">2. <xref ref-type="bibr" rid="B19">Imanishi 1990</xref></td></tr><tr><td rowspan="1" colspan="1">3. <xref ref-type="bibr" rid="B35">Sakaino and Yu 1993</xref></td></tr><tr><td rowspan="1" colspan="1">4. <xref ref-type="bibr" rid="B6">Chang 2006</xref></td></tr><tr><td rowspan="1" colspan="1">5. <xref ref-type="bibr" rid="B15">Fujita 2010</xref></td></tr><tr><td rowspan="1" colspan="1">6. <xref ref-type="bibr" rid="B17">Huang and Chen 2010</xref></td></tr><tr><td rowspan="1" colspan="1">7. <xref ref-type="bibr" rid="B16">Huang 2016</xref></td></tr><tr><td rowspan="1" colspan="1">8. <xref ref-type="bibr" rid="B7">Chang 2024</xref></td></tr><tr><td rowspan="7" colspan="1">9. This study</td></tr><tr><td rowspan="1" colspan="1">Clypeolabrum</td><td rowspan="1" colspan="1">Lateral ridges and frontal ridge not markedly protruding<sup>1</sup>. Longer and narrower, with labrum not clearly separated from clypeus at lateral sides<sup>6.</sup> Absence of lateral angles of the clypeus<sup>6</sup></td><td rowspan="1" colspan="1">Shorter and wider, with labrum clearly separated from clypeus at lateral sides by the clear marked lateral angles of clypeus<sup>6.</sup> Indistinct frontal ridge, and the flat and non-cupped vertex behind the frontal ridge of the head<sup>6</sup></td><td rowspan="1" colspan="1">Similar to <italic><tp:taxon-name><tp:taxon-name-part taxon-name-part-type="genus" reg="Lucanus">L.</tp:taxon-name-part> <tp:taxon-name-part taxon-name-part-type="species" reg="kanoi">kanoi</tp:taxon-name-part></tp:taxon-name></italic> but slightly smaller<sup>9</sup></td><td rowspan="1" colspan="1">Clypeus is broad, not projecting acutely at apex<sup>2</sup>.</td></tr><tr><td rowspan="1" colspan="1">Coloration</td><td rowspan="1" colspan="1">Chocolate-brown<sup>1</sup></td><td rowspan="1" colspan="1">Body blackish, piceous<sup>1</sup>. Various colors, included blackish &amp; piceous or reddish brown<sup>6</sup></td><td rowspan="1" colspan="1">Blackish to reddish-brown<sup>9</sup></td><td rowspan="1" colspan="1">Body entirely reddish-brown<sup>3</sup>. Reddish brown dorsal surface<sup>6</sup></td></tr><tr><td rowspan="1" colspan="1">Elytron tint</td><td rowspan="1" colspan="1">Reddish-brown or blackish<sup>6</sup></td><td rowspan="1" colspan="1">Elytra more nitidous, more sparsely covered with finer smaller punctures<sup>1</sup></td><td rowspan="1" colspan="1">Blackish or reddish-brown, nitidous<sup>9</sup></td><td rowspan="1" colspan="1">Elytra are broad and rounded<sup>2.</sup> Elytra strongly tinged with red<sup>3.</sup> Black or brownish red elytra<sup>6</sup></td></tr><tr><td rowspan="1" colspan="1">Elytron texture</td><td rowspan="1" colspan="1">Glabrous, inconspicuous hairs<sup>1</sup>. The more hairy and less shining dorsal surface of body<sup>6</sup></td><td rowspan="1" colspan="1">More shining, hair of elytra finer and more inconspicuous<sup>1</sup>.</td><td rowspan="1" colspan="1">Glossy<sup>9</sup></td><td rowspan="1" colspan="1">Glossy<sup>9</sup></td></tr><tr><td rowspan="1" colspan="1">Mandible and Tooth</td><td rowspan="1" colspan="1">Shorter, more robust, more strongly arcuate. Apical teeth sharply and similarly furcate, sparse denticles with well-marked apical fork<sup>1</sup>. Basal tooth not closely associated with other teeth<sup>6</sup></td><td rowspan="1" colspan="1"/><td rowspan="1" colspan="1">The basal tooth of the mandible is situated approximately at the basal one-third to one-fourth of its length<sup>9</sup></td><td rowspan="1" colspan="1">Only one internal tooth in mandibles<sup>2</sup></td></tr><tr><td rowspan="1" colspan="1"/><td rowspan="1" colspan="1">General description: 1) mandible nearly straight or slightly incurved from base to middle and markedly incurved at middle or a little beyond middle; 2) basal tooth of the mandibles well separated from the neighboring tooth, not closely associated with other teeth; 3) basal tooth of the mandible usually closer to base; 4) clypeolabrum protruding well or at least with lateral angles of the clypeus clearly beyond the inner margin of the mandibles; 5) dorsal surface of the whole body with a markedly shorter and sparser pubescence<sup>6</sup></td><td rowspan="1" colspan="1"/><td rowspan="1" colspan="1"/><td rowspan="1" colspan="1"/></tr><tr><td rowspan="1" colspan="1">Leg</td><td rowspan="1" colspan="1">Most individuals have dark, blackish to brown legs similar to the coloration of ventral side of the body, 21.6% individuals have a yellowish to dark orange plaque at the underside of femur<sup>9</sup></td><td rowspan="1" colspan="1">Most individuals have dark, blackish to brown legs similar to the coloration of ventral side of the body, approximately 13.2% individuals have a yellowish to dark orange plaque at the underside of femur<sup>9</sup></td><td rowspan="1" colspan="1">Most individuals have dark, blackish to brown legs similar to the coloration of ventral side of the body, 31.58% individuals have a yellowish to dark orange plaque at the underside of femur<sup>9</sup></td><td rowspan="1" colspan="1">Femora and tibiae are black<sup>2</sup>. Femora distinctly ornamented with yellowish brown stripes on the under surface<sup>3</sup>. Femora black or with yellowish brown strips<sup>6</sup>. Most individuals have dark, blackish to brown legs similar to the coloration of ventral side of the body, 1.22% individuals have a yellowish to dark orange plaque at the underside of femur<sup>9</sup></td><td rowspan="10" colspan="1"/></tr><tr><td rowspan="1" colspan="1">Genitalia</td><td rowspan="1" colspan="1">1) Cephalic process of the paramere in dorsal view <bold>stout</bold>; 2) apical duct / basal belt in flagellum 1.3-1.4<sup>6</sup></td><td rowspan="1" colspan="1">1) Cephalic process of the paramere in dorsal view <bold>stout</bold>; 2) apical duct / basal belt in flagellum 1.4<sup>6</sup></td><td rowspan="1" colspan="1">1) Cephalic process of the paramere in dorsal view <bold>stout</bold>; 2) apical duct / basal belt in flagellum 1.3-1.4<sup>6</sup></td><td rowspan="1" colspan="1">1) Cephalic process of the paramere in dorsal view <bold>slender</bold>; 2) apical duct / basal belt in flagellum 1.8<sup>6</sup></td></tr><tr><td rowspan="1" colspan="1"/><td rowspan="1" colspan="1">1) ventral plate of the basal piece clearly marked and rather long, with middle part shallowly and well beyond caudal margin of the basal piece; 2) ventral plate of the ninth abdominal segment markedly constricted before the caudal expansion; 3) flagellum length similar, without significant difference; 4) apex of paramere in lateral view not hollowed<sup>6</sup></td><td rowspan="1" colspan="1"/><td rowspan="1" colspan="1"/><td rowspan="1" colspan="1"/></tr><tr><td rowspan="1" colspan="1">
                  <bold>Female</bold>
                </td><td rowspan="1" colspan="1"/><td rowspan="1" colspan="1"/><td rowspan="1" colspan="1"/><td rowspan="1" colspan="1"/></tr><tr><td rowspan="1" colspan="1">General description</td><td rowspan="1" colspan="1">1) inner tooth of the left mandible single-pointed; 2) mesofemora and metafemora uniform dark; 3) posterior margin of the canthus more or less marked; 4) punctures on the head larger and coarser<sup>6</sup></td><td rowspan="1" colspan="1"/><td rowspan="1" colspan="1"/><td rowspan="1" colspan="1"/></tr><tr><td rowspan="1" colspan="1">Head</td><td rowspan="1" colspan="1">Anterior angles of the head usually indistinct<sup>6</sup></td><td rowspan="1" colspan="1">Anterior angles of the head usually sharp or distinct<sup>6</sup></td><td rowspan="1" colspan="1">Anterior angles of the head usually distinct<sup>9</sup></td><td rowspan="1" colspan="1">Anterior angles of the head usually sharp or distinct<sup>6</sup></td></tr><tr><td rowspan="1" colspan="1">Mandible</td><td rowspan="1" colspan="1">With a distinct inferior tooth and a clear gap behind apex of mandible, the inner tooth without broad inner edge<sup>1</sup></td><td rowspan="1" colspan="1"/><td rowspan="1" colspan="1"/><td rowspan="1" colspan="1"/></tr><tr><td rowspan="1" colspan="1">Canthus</td><td rowspan="1" colspan="1">Without a distinct anterior angle<sup>1</sup></td><td rowspan="1" colspan="1"/><td rowspan="1" colspan="1"/><td rowspan="1" colspan="1"/></tr><tr><td rowspan="1" colspan="1">Pronotum</td><td rowspan="1" colspan="1">Anterior sides not strongly swollen, anterior angles sharp, rather broadly round, not angulate at the posterior third of the widest part<sup>1</sup>. Posterior angles not strongly angulate, rather rounded<sup>1.</sup> Pronotum not wider at anterior 1/3 and evenly rounded here<sup>6</sup></td><td rowspan="1" colspan="1">Pronotum not wider at anterior 1/3 and evenly rounded here<sup>6</sup></td><td rowspan="1" colspan="1">At the anterior third, the pronotum does not expand laterally and maintains an evenly curved contour <sup>9.</sup> The posterior angles of the pronotum are not sharply angulate, but rather broadly rounded<sup>9</sup>. The pronotum is not noticeably widened at the anterior third and is evenly rounded in this region<sup>9</sup></td><td rowspan="1" colspan="1">Pronotum often wider at anterior 1/3 and somewhat angled here<sup>6</sup></td></tr><tr><td rowspan="1" colspan="1">Metasternum</td><td rowspan="1" colspan="1">Metasternum with a shorter pubescence<sup>6</sup></td><td rowspan="1" colspan="1">Metasternum with a shorter pubescence<sup>6</sup></td><td rowspan="1" colspan="1">Metasternum with a shorter pubescence<sup>9</sup></td><td rowspan="1" colspan="1">Metasternum sometimes with a longer pubescence<sup>6</sup></td></tr><tr><td rowspan="1" colspan="1">Leg</td><td rowspan="1" colspan="1">Entirely black<sup>1</sup></td><td rowspan="1" colspan="1">Black<sup>4,6,7,8,9</sup></td><td rowspan="1" colspan="1">Black<sup>9</sup></td><td rowspan="1" colspan="1">Black<sup>4,6,7,8,9</sup></td><td rowspan="2" colspan="1"/></tr><tr><td rowspan="1" colspan="1">Genitalia</td><td rowspan="1" colspan="1">General description. <italic><tp:taxon-name><tp:taxon-name-part taxon-name-part-type="genus" reg="Lucanus">L.</tp:taxon-name-part> <tp:taxon-name-part taxon-name-part-type="species" reg="kanoi">kanoi</tp:taxon-name-part></tp:taxon-name></italic>, <italic><tp:taxon-name><tp:taxon-name-part taxon-name-part-type="genus" reg="Lucanus">L.</tp:taxon-name-part> <tp:taxon-name-part taxon-name-part-type="species" reg="piceus">piceus</tp:taxon-name-part></tp:taxon-name></italic> and <italic><tp:taxon-name><tp:taxon-name-part taxon-name-part-type="genus" reg="Lucanus">L.</tp:taxon-name-part> <tp:taxon-name-part taxon-name-part-type="species" reg="ogakii">ogakii</tp:taxon-name-part></tp:taxon-name></italic> have no obvious difference in female genitalia<sup>6</sup>. 1) spermathecal duct nearly 2.5 times as long as spermatheca; 2) spermathecal duct 1.5 times as long as hemisternite; 3) spermatheca nearly 0.5-0.7 times as long as hemisternite; 4) spermatheca sclerotized; 5) spermathecal duct weakly sclerotized; 6) spermathecal gland markedly wider than spermathecal; 7) spermathecal gland nearly as long as spermatheca; 8) central conjunction of the ninth tergites weakly or markedly protruding posteriorly; 9) last abdominal tergite with lateral angles indistinct; 10) last abdominal ventrite excavated in middle<sup>6</sup></td><td rowspan="1" colspan="1"/><td rowspan="1" colspan="1"/><td rowspan="1" colspan="1"/></tr><tr><td rowspan="1" colspan="1">Body length max.-min. (mm)</td><td rowspan="1" colspan="1">M: 30-57 F: 24.58-43.97</td><td rowspan="1" colspan="1">M: 28.15-57 F: 28.27-43.94</td><td rowspan="1" colspan="1">M: 28.07-46.79<sup>9</sup> F: 39.09-37.17<sup>9</sup></td><td rowspan="1" colspan="1">M: 24.53-45.72 F: 23.93-38.99</td><td rowspan="1" colspan="1">Literature records and this study</td></tr><tr><td rowspan="1" colspan="1">Body length range (mm)</td><td rowspan="1" colspan="1">M: 30.30-52.86 F: 24.58-43.97</td><td rowspan="1" colspan="1">M: 28.15-51.05 F: 29.00-39.95</td><td rowspan="1" colspan="1">M: 28.07-46.79 F: 39.09-37.17</td><td rowspan="1" colspan="1">M: 25.04-42.53 F: 23.93-38.99</td><td rowspan="1" colspan="1">This study</td></tr><tr><td rowspan="1" colspan="1">Body length average (mm)</td><td rowspan="1" colspan="1">M: 39.92 ± 4.77 (n = 359) F: 32.39 ± 3.93 (n = 48)</td><td rowspan="1" colspan="1">M: 38.17 ± 4.48 (n = 228)F: 33.82 ± 3.27 (n = 33)</td><td rowspan="1" colspan="1">M: 36.22 ± 3.69 (n = 38) F: 34.53 ± 2.44 (n = 7)</td><td rowspan="1" colspan="1">M: 33.39 ± 3.34 (n = 254) F: 30.82 ± 3.48 (n = 41)</td><td rowspan="1" colspan="1"/></tr></tbody></table></table-wrap><fig id="F3" position="float" orientation="portrait"><object-id xmlns:xlink="http://www.w3.org/1999/xlink" content-type="doi" xlink:type="simple">10.3897/zookeys.1267.160494.figure3</object-id><object-id xmlns:xlink="http://www.w3.org/1999/xlink" content-type="arpha" xlink:type="simple">57702B98-443F-5943-B174-B86D3C8A36EB</object-id><label>Figure 3.</label><caption><p>Comparative anatomy of the male genitalia of <italic><tp:taxon-name><tp:taxon-name-part taxon-name-part-type="genus" reg="Lucanus">L.</tp:taxon-name-part> <tp:taxon-name-part taxon-name-part-type="species" reg="kanoi">k.</tp:taxon-name-part> <tp:taxon-name-part taxon-name-part-type="subspecies" reg="kanoi">kanoi</tp:taxon-name-part></tp:taxon-name></italic> and related species. The flagellum is shown above, and the basal piece below. Note that the basal piece of <italic><tp:taxon-name><tp:taxon-name-part taxon-name-part-type="genus" reg="Lucanus">L.</tp:taxon-name-part> <tp:taxon-name-part taxon-name-part-type="species" reg="kanoi">k.</tp:taxon-name-part> <tp:taxon-name-part taxon-name-part-type="subspecies" reg="kanoi">kanoi</tp:taxon-name-part></tp:taxon-name></italic> is slightly larger than that of <italic><tp:taxon-name><tp:taxon-name-part taxon-name-part-type="genus" reg="Lucanus">L.</tp:taxon-name-part> <tp:taxon-name-part taxon-name-part-type="species" reg="piceus">piceus</tp:taxon-name-part></tp:taxon-name></italic>, with no other obvious morphological differences. Photographs by H. Huang. Scale bar: 1 mm.</p></caption><graphic xmlns:xlink="http://www.w3.org/1999/xlink" xlink:href="zookeys-1267-077_article-160494__-g003.jpg" id="oo_1517878.jpg" position="float" orientation="portrait" xlink:type="simple"><uri content-type="original_file" xlink:type="simple">https://binary.pensoft.net/fig/1517878</uri></graphic></fig><supplementary-material xmlns:xlink="http://www.w3.org/1999/xlink" id="S1" position="float" orientation="portrait" xlink:type="simple"><object-id content-type="doi" xlink:type="simple">10.3897/zookeys.1267.160494.suppl1</object-id><object-id content-type="arpha" xlink:type="simple">68F2AE04-BA4E-5422-9E2C-B32DB096C718</object-id><label>Supplementary material 1</label><caption><p>Examined sample size and morphological data of this study</p></caption><statement content-type="dataType"><label>Data type</label><p>docx</p></statement><media xlink:href="zookeys-1267-077_article-160494__-s001.docx" mimetype="application" mime-subtype="vnd.openxmlformats-officedocument.wordprocessingml.document" position="float" orientation="portrait" id="oo_1517888.docx" xlink:type="simple"><uri content-type="original_file" xlink:type="simple">https://binary.pensoft.net/file/1517888</uri></media><permissions><license xlink:type="simple"><license-p>This dataset is made available under the Open Database License (<ext-link ext-link-type="uri" xlink:href="http://opendatacommons.org/licenses/odbl/1.0/" xlink:type="simple">http://opendatacommons.org/licenses/odbl/1.0/</ext-link>). The Open Database License (ODbL) is a license agreement intended to allow users to freely share, modify, and use this Dataset while maintaining this same freedom for others, provided that the original source and author(s) are credited.</license-p></license></permissions><attrib specific-use="authors"> Shu-Ping Wu, Yu-Fang Tsai, Ting-Yang Chien, Yi-Ting Chung, Ching-Jung Lai, Tsung-Hsien Hou, Chung-Chi Hwang</attrib></supplementary-material><supplementary-material xmlns:xlink="http://www.w3.org/1999/xlink" id="S8" position="float" orientation="portrait" xlink:type="simple"><object-id content-type="doi" xlink:type="simple">10.3897/zookeys.1267.160494.suppl8</object-id><object-id content-type="arpha" xlink:type="simple">60DFD72D-252D-5F6E-9187-FDFDE75F90ED</object-id><label>Supplementary material 8</label><caption><p>Geographical distribution of the <italic><tp:taxon-name><tp:taxon-name-part taxon-name-part-type="genus" reg="Lucanus">L.</tp:taxon-name-part> <tp:taxon-name-part taxon-name-part-type="species" reg="kanoi">kanoi</tp:taxon-name-part></tp:taxon-name></italic> species complex in Taiwan</p></caption><statement content-type="dataType"><label>Data type</label><p>docx</p></statement><media xlink:href="zookeys-1267-077_article-160494__-s008.docx" mimetype="application" mime-subtype="vnd.openxmlformats-officedocument.wordprocessingml.document" position="float" orientation="portrait" id="oo_1517895.docx" xlink:type="simple"><uri content-type="original_file" xlink:type="simple">https://binary.pensoft.net/file/1517895</uri></media><permissions><license xlink:type="simple"><license-p>This dataset is made available under the Open Database License (<ext-link ext-link-type="uri" xlink:href="http://opendatacommons.org/licenses/odbl/1.0/" xlink:type="simple">http://opendatacommons.org/licenses/odbl/1.0/</ext-link>). The Open Database License (ODbL) is a license agreement intended to allow users to freely share, modify, and use this Dataset while maintaining this same freedom for others, provided that the original source and author(s) are credited.</license-p></license></permissions><attrib specific-use="authors"> Shu-Ping Wu, Yu-Fang Tsai, Ting-Yang Chien, Yi-Ting Chung, Ching-Jung Lai, Tsung-Hsien Hou, Chung-Chi Hwang</attrib></supplementary-material><supplementary-material xmlns:xlink="http://www.w3.org/1999/xlink" id="S3" position="float" orientation="portrait" xlink:type="simple"><object-id content-type="doi" xlink:type="simple">10.3897/zookeys.1267.160494.suppl3</object-id><object-id content-type="arpha" xlink:type="simple">69F49F84-180B-5DBF-822F-C8A9F7CC907A</object-id><label>Supplementary material 3</label><caption><p>The acronyms of museums included in this study</p></caption><statement content-type="dataType"><label>Data type</label><p>docx</p></statement><media xlink:href="zookeys-1267-077_article-160494__-s003.docx" mimetype="application" mime-subtype="vnd.openxmlformats-officedocument.wordprocessingml.document" position="float" orientation="portrait" id="oo_1517890.docx" xlink:type="simple"><uri content-type="original_file" xlink:type="simple">https://binary.pensoft.net/file/1517890</uri></media><permissions><license xlink:type="simple"><license-p>This dataset is made available under the Open Database License (<ext-link ext-link-type="uri" xlink:href="http://opendatacommons.org/licenses/odbl/1.0/" xlink:type="simple">http://opendatacommons.org/licenses/odbl/1.0/</ext-link>). The Open Database License (ODbL) is a license agreement intended to allow users to freely share, modify, and use this Dataset while maintaining this same freedom for others, provided that the original source and author(s) are credited.</license-p></license></permissions><attrib specific-use="authors"> Shu-Ping Wu, Yu-Fang Tsai, Ting-Yang Chien, Yi-Ting Chung, Ching-Jung Lai, Tsung-Hsien Hou, Chung-Chi Hwang</attrib></supplementary-material></tp:treatment-sec><ref-list><ref id="B5"><mixed-citation xmlns:xlink="http://www.w3.org/1999/xlink" xlink:type="simple">Chang YJ (1993) Stag Beetles of Taiwan. Newton Publishing Co. Ltd., Taipei, 111 pp. [in Chinese]</mixed-citation></ref><ref id="B27"><mixed-citation xmlns:xlink="http://www.w3.org/1999/xlink" xlink:type="simple">Mizunuma T, Nagai S (1994) The Lucanid Beetles of the World. Part of Mushi Sha’s Iconographic Series of Insects, 1<sup>st</sup> edn., edited by H. Fijita. Mushi-Sha publishers, Tokyo, Japan, 337 pp.</mixed-citation></ref><ref id="B6"><mixed-citation xmlns:xlink="http://www.w3.org/1999/xlink" xlink:type="simple">Chang YJ (2006) Stag Beetles 54. Yuan-Liou Publishing Co., Ltd., Taipei, 160 pp. [in Chinese]</mixed-citation></ref><ref id="B15"><mixed-citation xmlns:xlink="http://www.w3.org/1999/xlink" xlink:type="simple">Fujita H (2010) The Lucanid Beetles of the World. Mushi-Sha’s Iconographic Series of Insects 6, Mushi-Sha, Tokyo, Japan, 472 pp. [278 pl.]</mixed-citation></ref><ref id="B16"><mixed-citation xmlns:xlink="http://www.w3.org/1999/xlink" xlink:type="simple">Huang SJ (2016) The Daily of Stag Beetles. Mangrove Publications, a division of Cité Publishing Ltd., Taipei, 286 pp. [in Chinese]</mixed-citation></ref><ref id="B7"><mixed-citation xmlns:xlink="http://www.w3.org/1999/xlink" xlink:type="simple">Chang YJ (2024) A Field Guide to the Stag Beetles of Taiwan. Yuan-Liou Publishing Co., Ltd., Taipei, 191 pp. [in Chinese]</mixed-citation></ref><ref id="B43"><mixed-citation xmlns:xlink="http://www.w3.org/1999/xlink" xlink:type="simple">Wang SY (1994) Illustrations of Stag Beetles in Taiwan: To Learn about Insects of Taiwan V (<tp:taxon-name><tp:taxon-name-part taxon-name-part-type="order">Coleoptera</tp:taxon-name-part></tp:taxon-name>, <tp:taxon-name><tp:taxon-name-part taxon-name-part-type="family">Lucanidae</tp:taxon-name-part></tp:taxon-name>). Shu Shin Book Co., Taipei County, 207 pp. [in Chinese]</mixed-citation></ref><ref id="B17"><mixed-citation xmlns:xlink="http://www.w3.org/1999/xlink" xlink:type="simple">Huang H, Chen CC (2010) Stag beetles of China I. Formosa Eco. Co., Ltd., Taipei, Taiwan, 288 pp. [66 pl.]</mixed-citation></ref><ref id="B40"><mixed-citation xmlns:xlink="http://www.w3.org/1999/xlink" xlink:type="simple">Tsai CL, Yeh WB (2016) Subspecific Differentiation Events of Montane Stag Beetles (<tp:taxon-name><tp:taxon-name-part taxon-name-part-type="order">Coleoptera</tp:taxon-name-part></tp:taxon-name>, <tp:taxon-name><tp:taxon-name-part taxon-name-part-type="family">Lucanidae</tp:taxon-name-part></tp:taxon-name>) Endemic to Formosa Island. PLoS ONE 11(6): e0156600. <ext-link xlink:href="10.1371/journal.pone.015660" ext-link-type="doi" xlink:type="simple">https://doi.org/10.1371/journal.pone.015660</ext-link></mixed-citation></ref><ref id="B35"><mixed-citation xmlns:xlink="http://www.w3.org/1999/xlink" xlink:type="simple">Sakaino H, Yu CK (1993) Some notes on stag-beetles from Taiwan, with descriptions of two new subspecies (<tp:taxon-name><tp:taxon-name-part taxon-name-part-type="order">Coleoptera</tp:taxon-name-part></tp:taxon-name>, <tp:taxon-name><tp:taxon-name-part taxon-name-part-type="family">Lucanidae</tp:taxon-name-part></tp:taxon-name>). Gekkan-Mushi 272: 13–16.</mixed-citation></ref><ref id="B24"><mixed-citation xmlns:xlink="http://www.w3.org/1999/xlink" xlink:type="simple">Kurosawa Y (1966) Descriptions of Two New Species of the Genus <tp:taxon-name><tp:taxon-name-part taxon-name-part-type="genus">Lucanus</tp:taxon-name-part></tp:taxon-name> SCOPOLI from Formosa (<tp:taxon-name><tp:taxon-name-part taxon-name-part-type="order">Coleoptera</tp:taxon-name-part></tp:taxon-name>, <tp:taxon-name><tp:taxon-name-part taxon-name-part-type="family">Lucanidae</tp:taxon-name-part></tp:taxon-name>). Bulletin of the National Museum of Nature and Science, Tokyo 9(3): 339–345.</mixed-citation></ref><ref id="B19"><mixed-citation xmlns:xlink="http://www.w3.org/1999/xlink" xlink:type="simple">Imanishi O (1990) A New Species of the Genus <tp:taxon-name><tp:taxon-name-part taxon-name-part-type="genus">Lucanus</tp:taxon-name-part></tp:taxon-name> Scopoli from Formosa (<tp:taxon-name><tp:taxon-name-part taxon-name-part-type="order">Coleoptera</tp:taxon-name-part></tp:taxon-name>, <tp:taxon-name><tp:taxon-name-part taxon-name-part-type="family">Lucanidae</tp:taxon-name-part></tp:taxon-name>). Insect and Nature 25(7): 15–18. [In Japanese with brief English description]</mixed-citation></ref></ref-list></tp:taxon-treatment>
